# Supplementary material for: MATCAP1 preferentially binds an expanded tubulin conformation to generate detyrosinated and ΔC2 α-tubulin
Source: EMBO J. 2026 Apr 13;45(12):4257–82. doi: 10.1038/s44318-026-00772-6 (PMC13269789; doi:10.1038/s44318-026-00772-6)
Supplement: Supplementary file 2 — Source data Fig. 1 [file 44318_2026_772_MOESM2_ESM.zip]

Archive with 80 entries (73 files):
- Figure 1/
- __MACOSX/._Figure 1
- Figure 1/1F/
- __MACOSX/Figure 1/._1F
- Figure 1/1A/
- __MACOSX/Figure 1/._1A
- Figure 1/README.txt
- __MACOSX/Figure 1/._README.txt
- Figure 1/1B/
- __MACOSX/Figure 1/._1B
- Figure 1/1E/
- __MACOSX/Figure 1/._1E
- Figure 1/1D/
- __MACOSX/Figure 1/._1D
- Figure 1/1C/
- __MACOSX/Figure 1/._1C
- Figure 1/1F/western_GAPDH_raw.tif
- __MACOSX/Figure 1/1F/._western_GAPDH_raw.tif
- Figure 1/1F/western_GAPDH_labeled.tif
- __MACOSX/Figure 1/1F/._western_GAPDH_labeled.tif
- Figure 1/1F/western_PA-tag_labeled.tif
- __MACOSX/Figure 1/1F/._western_PA-tag_labeled.tif
- Figure 1/1F/western_PA-tag_raw.tif
- __MACOSX/Figure 1/1F/._western_PA-tag_raw.tif
- Figure 1/1F/western_dY, dC2-a-tubulin_labeled.tif
- __MACOSX/Figure 1/1F/._western_dY, dC2-a-tubulin_labeled.tif
- Figure 1/1F/western_Y, total-a tubulin_raw.tif
- __MACOSX/Figure 1/1F/._western_Y, total-a tubulin_raw.tif
- Figure 1/1F/western_Y, total-a tubulin_labeled.tif
- __MACOSX/Figure 1/1F/._western_Y, total-a tubulin_labeled.tif
- Figure 1/1F/western_dY, dC2-a-tubulin_raw.tif
- __MACOSX/Figure 1/1F/._western_dY, dC2-a-tubulin_raw.tif
- Figure 1/1A/image_MATCAP1.tif
- __MACOSX/Figure 1/1A/._image_MATCAP1.tif
- Figure 1/1A/image_dY-a-tubulin.tif
- __MACOSX/Figure 1/1A/._image_dY-a-tubulin.tif
- Figure 1/1A/image_DNA.tif
- __MACOSX/Figure 1/1A/._image_DNA.tif
- Figure 1/1A/image_MTs.tif
- __MACOSX/Figure 1/1A/._image_MTs.tif
- Figure 1/1B/image_MATCAP1.tif
- __MACOSX/Figure 1/1B/._image_MATCAP1.tif
- Figure 1/1B/image_DNA.tif
- __MACOSX/Figure 1/1B/._image_DNA.tif
- Figure 1/1B/image_MTs.tif
- __MACOSX/Figure 1/1B/._image_MTs.tif
- Figure 1/1B/image_dC2-a-tubulin.tif
- __MACOSX/Figure 1/1B/._image_dC2-a-tubulin.tif
- Figure 1/1E/image_MATCAP1.tif
- __MACOSX/Figure 1/1E/._image_MATCAP1.tif
- Figure 1/1E/image_DNA.tif
- __MACOSX/Figure 1/1E/._image_DNA.tif
- Figure 1/1E/image_MTs.tif
- __MACOSX/Figure 1/1E/._image_MTs.tif
- Figure 1/1E/image_dC2-a-tubulin.tif
- __MACOSX/Figure 1/1E/._image_dC2-a-tubulin.tif
- Figure 1/1D/image_MATCAP1.tif
- __MACOSX/Figure 1/1D/._image_MATCAP1.tif
- Figure 1/1D/image_dY-a-tubulin.tif
- __MACOSX/Figure 1/1D/._image_dY-a-tubulin.tif
- Figure 1/1D/image_DNA.tif
- __MACOSX/Figure 1/1D/._image_DNA.tif
- Figure 1/1D/image_MTs.tif
- __MACOSX/Figure 1/1D/._image_MTs.tif
- Figure 1/1C/western_GAPDH_raw.tif
- __MACOSX/Figure 1/1C/._western_GAPDH_raw.tif
- Figure 1/1C/western_GAPDH_labeled.tif
- __MACOSX/Figure 1/1C/._western_GAPDH_labeled.tif
- Figure 1/1C/western_PA-tag_labeled.tif
- __MACOSX/Figure 1/1C/._western_PA-tag_labeled.tif
- Figure 1/1C/western_PA-tag_raw.tif
- __MACOSX/Figure 1/1C/._western_PA-tag_raw.tif
- Figure 1/1C/western_dY, dC2-a-tubulin_labeled.tif
- __MACOSX/Figure 1/1C/._western_dY, dC2-a-tubulin_labeled.tif
- Figure 1/1C/western_Y, total-a tubulin_raw.tif
- __MACOSX/Figure 1/1C/._western_Y, total-a tubulin_raw.tif
- Figure 1/1C/western_Y, total-a tubulin_labeled.tif
- __MACOSX/Figure 1/1C/._western_Y, total-a tubulin_labeled.tif
- Figure 1/1C/western_dY, dC2-a-tubulin_raw.tif
- __MACOSX/Figure 1/1C/._western_dY, dC2-a-tubulin_raw.tif
