# Supplementary material for: MATCAP1 preferentially binds an expanded tubulin conformation to generate detyrosinated and ΔC2 α-tubulin
Source: EMBO J. 2026 Apr 13;45(12):4257–82. doi: 10.1038/s44318-026-00772-6 (PMC13269789; doi:10.1038/s44318-026-00772-6)
Supplement: Supplementary file 2 — Source data Fig. 1 [file 44318_2026_772_MOESM2_ESM.zip › Figure 1/README.txt]

For figure 1A, 1B, 1D, and 1E: 
Example images were cropped from the original images. 

For figures 1C and 1F: 
Subfolders 1C and 1F are the same.
“Raw” files are original multi-channel/RGB acquisition files.
“Labeled” files Contain single-channel inverted grayscale images. These files include molecular weight markers and boxes indicating the cropped areas used in the final figure panels.
Membranes for ΔC2 α-tubulin and total α-tubulin images were horizontally flipped during figure assembly to match the sample loading order of membranes for PA-tag, ΔY α-tubulin, and GAPDH.
