# Supplementary material for: MATCAP1 preferentially binds an expanded tubulin conformation to generate detyrosinated and ΔC2 α-tubulin
Source: EMBO J. 2026 Apr 13;45(12):4257–82. doi: 10.1038/s44318-026-00772-6 (PMC13269789; doi:10.1038/s44318-026-00772-6)
Supplement: Supplementary file 3 — Source data Fig. 2 [file 44318_2026_772_MOESM3_ESM.zip]

Archive with 66 entries (58 files):
- source data_Figure 2/
- __MACOSX/._source data_Figure 2
- source data_Figure 2/2G/
- __MACOSX/source data_Figure 2/._2G
- source data_Figure 2/2I/
- __MACOSX/source data_Figure 2/._2I
- source data_Figure 2/2H/
- __MACOSX/source data_Figure 2/._2H
- source data_Figure 2/2F/
- __MACOSX/source data_Figure 2/._2F
- source data_Figure 2/2C/
- __MACOSX/source data_Figure 2/._2C
- source data_Figure 2/2D/
- __MACOSX/source data_Figure 2/._2D
- source data_Figure 2/2B/
- __MACOSX/source data_Figure 2/._2B
- source data_Figure 2/2G/image_dC2_MATCAP1_10 min.tif
- __MACOSX/source data_Figure 2/2G/._image_dC2_MATCAP1_10 min.tif
- source data_Figure 2/2G/image_dC2_MATCAP1_0 min.tif
- __MACOSX/source data_Figure 2/2G/._image_dC2_MATCAP1_0 min.tif
- source data_Figure 2/2G/image_dC2_VASH1_original_10 min.tif
- __MACOSX/source data_Figure 2/2G/._image_dC2_VASH1_original_10 min.tif
- source data_Figure 2/2G/README.txt
- __MACOSX/source data_Figure 2/2G/._README.txt
- source data_Figure 2/2G/image_dC2_VASH1_original_0 min.tif
- __MACOSX/source data_Figure 2/2G/._image_dC2_VASH1_original_0 min.tif
- source data_Figure 2/2I/Fluore intensity of dC2-Fab over time.xlsx
- __MACOSX/source data_Figure 2/2I/._Fluore intensity of dC2-Fab over time.xlsx
- source data_Figure 2/2H/dC2 kymograph_MATCAP1 .tif
- __MACOSX/source data_Figure 2/2H/._dC2 kymograph_MATCAP1 .tif
- source data_Figure 2/2H/dC2 kymograph_VASH1.tif
- __MACOSX/source data_Figure 2/2H/._dC2 kymograph_VASH1.tif
- source data_Figure 2/2H/README.txt
- __MACOSX/source data_Figure 2/2H/._README.txt
- source data_Figure 2/2F/western_dC2-Fab_raw.tif
- __MACOSX/source data_Figure 2/2F/._western_dC2-Fab_raw.tif
- source data_Figure 2/2F/western_IgG_labeled.tif
- __MACOSX/source data_Figure 2/2F/._western_IgG_labeled.tif
- source data_Figure 2/2F/western_GST_labeled.tif
- __MACOSX/source data_Figure 2/2F/._western_GST_labeled.tif
- source data_Figure 2/2F/western_dC2-Fab_labeled.tif
- __MACOSX/source data_Figure 2/2F/._western_dC2-Fab_labeled.tif
- source data_Figure 2/2F/western_IgG_raw.tif
- __MACOSX/source data_Figure 2/2F/._western_IgG_raw.tif
- source data_Figure 2/2F/README.txt
- __MACOSX/source data_Figure 2/2F/._README.txt
- source data_Figure 2/2F/western_GST_raw.tif
- __MACOSX/source data_Figure 2/2F/._western_GST_raw.tif
- source data_Figure 2/2C/dY kymograph_VASH1.tif
- __MACOSX/source data_Figure 2/2C/._dY kymograph_VASH1.tif
- source data_Figure 2/2C/README.txt
- __MACOSX/source data_Figure 2/2C/._README.txt
- source data_Figure 2/2C/dY kymograph_MATCAP1.tif
- __MACOSX/source data_Figure 2/2C/._dY kymograph_MATCAP1.tif
- source data_Figure 2/2D/Fluor intensity of dY-Fab over time.xlsx
- __MACOSX/source data_Figure 2/2D/._Fluor intensity of dY-Fab over time.xlsx
- source data_Figure 2/2B/image_dY_VASH1,10 min.tif
- __MACOSX/source data_Figure 2/2B/._image_dY_VASH1,10 min.tif
- source data_Figure 2/2B/image_dY_MATCAP1,0 min.tif
- __MACOSX/source data_Figure 2/2B/._image_dY_MATCAP1,0 min.tif
- source data_Figure 2/2B/image_dY_VASH1,0 min.tif
- __MACOSX/source data_Figure 2/2B/._image_dY_VASH1,0 min.tif
- source data_Figure 2/2B/image_dY_MATCAP1,10 min.tif
- __MACOSX/source data_Figure 2/2B/._image_dY_MATCAP1,10 min.tif
- source data_Figure 2/2B/README.txt
- __MACOSX/source data_Figure 2/2B/._README.txt
