# Supplementary material for: MATCAP1 preferentially binds an expanded tubulin conformation to generate detyrosinated and ΔC2 α-tubulin
Source: EMBO J. 2026 Apr 13;45(12):4257–82. doi: 10.1038/s44318-026-00772-6 (PMC13269789; doi:10.1038/s44318-026-00772-6)
Supplement: Supplementary file 3 — Source data Fig. 2 [file 44318_2026_772_MOESM3_ESM.zip › source data_Figure 2/2G/README.txt]

A 259 × 100-pixel ROI was selected at identical positions in the images acquired at 0 and 10 minutes during the reaction to crop and generate magnified images.
