# Supplementary material for: MATCAP1 preferentially binds an expanded tubulin conformation to generate detyrosinated and ΔC2 α-tubulin
Source: EMBO J. 2026 Apr 13;45(12):4257–82. doi: 10.1038/s44318-026-00772-6 (PMC13269789; doi:10.1038/s44318-026-00772-6)
Supplement: Supplementary file 3 — Source data Fig. 2 [file 44318_2026_772_MOESM3_ESM.zip › source data_Figure 2/2I/Fluore intensity of dC2-Fab over time.xlsx]

## Sheet: +VASH1
time (s)		Fluorescence intensity of dC2-Fab
		1	2	3	4	5	6	7	8	9	10	11	12	13	14	15	16																	1	2	3	4	5	6	7
0		220.991	235.427	227.831	234.136	225.642	221.503	222.517	217.046	221.453	237.466	239.072	238.98	245.429	237.618	246.848	226.348
5		222.443	238.233	233.414	233.435	232.245	226.024	234.191	218.603	224.88	239.881	244.128	241.726	248.292	241.462	250.268	226.042
10		214.995	234.107	225.192	229.939	222.538	218.539	223.888	215.428	219.816	236.318	236.81	235.773	245.229	240.125	251.553	224.637
15		213.393	225.327	222.949	226.265	221.779	216.389	218.824	223.783	226.941	246.007	245.068	246.383	254.521	243.583	258.22	227.578
20		223.178	235.554	230.216	235.163	232.069	221.187	229.026	212.409	217.947	229.938	238.36	232.881	235.354	239.551	242.858	220.487
25		219.938	231.698	224.545	230.899	226.697	219.811	222.367	218.266	220.506	238.89	238.411	242.38	248.706	241.518	244.636	219.334
30		216.882	234.731	224.81	234.101	224.568	218.999	225.371	215.255	219.453	233.628	239.219	236.797	240.192	237.909	249.144	219.932
35		220.765	239.518	229.944	237.523	230.156	224.305	231.843	222.538	223.951	240.971	245.059	243.334	255.55	245.512	253.004	228.819
40		218.065	228.804	223.605	227.624	224.213	220.646	223.21	222.713	222	243.212	244.428	243.823	245.952	244.136	251.913	224.32
45		222.445	235.701	231.658	232.854	230.335	224.594	231.805	221.243	226.892	241.627	248.404	244.643	252.017	243.449	248.234	226.507
50		218.101	235.56	234.722	237.863	230.34	225.242	234.644	213.502	216.951	231.324	233.567	235.051	240.521	238.335	237.411	217.674
55		218.606	232.685	226.666	226.218	222.207	218.099	228.232	207.92	214.906	229.484	231.935	232.413	233.902	228.434	237.045	220.567
60		222.468	238.01	230.114	230.564	230.43	224.401	231.551	217.319	224.437	238.255	244.388	240.925	250.052	243.03	261.927	234.72
65		223.265	238.125	230.521	234.934	231.717	227.988	229.472	212.437	215.727	232.948	238.488	236.15	244.96	235.428	243.537	220.609
70		225.164	238.27	232.88	233.915	229.295	225.298	230.116	214.006	216.633	233.061	235.741	234.185	240.654	234.829	241.994	221.694
75		224.29	240.503	235.144	237.201	230.586	223.995	233.839	222.03	223.282	245.741	246.162	245.993	251.288	241.555	256.561	227.958
80		219.304	232.36	226.918	230.722	225.97	220.337	231.936	220.135	221.733	238.633	239.189	237.105	244.702	240.268	247.604	223.771
85		215.798	232.335	223.868	233.599	226.703	220.032	226	212.243	218.211	229.411	234.805	236.202	242.435	232.989	241.992	220.476
90		222.259	229.516	229.06	231.349	224.848	222.689	224.873	217.895	218.715	231.684	236.674	235.032	245.51	238.08	248.522	222.635
95		223.222	237.279	227.399	229.78	227.88	222.672	227.869	213.671	221.19	236.248	239.191	236.894	244.694	237.032	244.963	219.042
100		220.825	233.451	229.937	234.776	226.47	219.599	227.116	210.466	218.398	233.672	236.382	232.335	239.24	235.773	245.553	220.405
105		225.396	237.361	230.796	230.846	230.138	223.645	228.217	220.711	226.845	240.969	250.491	246.447	250.571	247.479	247.478	229.008
110		217.888	233.877	227.995	232.171	228.55	220.921	230.112	215.165	220.885	236.655	241.213	236.322	241.812	239.289	246.026	222.547
115		219.97	236.677	226.734	232.012	226.4	221.232	223.985	217.785	227.583	243.206	247.945	246.759	251.477	242.877	256.97	231.513
120		219.691	236.56	228.242	233.212	230.461	220.186	226.637	209.709	215.174	230.104	235.298	229.071	235.983	234.864	238.892	220.201
125		220.331	238.086	232.197	234.77	229.267	224.42	232.161	214.711	218.607	235.057	239.392	235.189	244.062	235.328	243.6	219.569
130		226.115	241.627	236.799	236.538	234.289	227.227	235.854	217.441	223.401	238.414	241.715	238.941	249.348	240.212	253.124	227.476
135		220.338	234.111	229.281	236.912	226.699	223.442	227.476	213.04	218.827	233.224	237.982	232.952	243.421	235.063	245.215	219.479
140		223.219	238.212	233.739	236.346	232.548	225.111	232.142	220.715	222.903	238.678	249.043	240.07	250.367	246.413	249.144	226.201
145		216.826	233.098	227.427	228.382	226.33	219.274	227.109	221.441	222.567	240.625	242.141	240.923	248.115	240.743	254.486	224.068
150		219.571	234.208	226.834	234.44	228.147	220.92	226.551	216.344	222.833	238.945	241.576	238.698	246.09	241.49	249.553	220.266
155		216.852	232.308	225.852	227.321	224.505	219.544	225.899	219.004	222.576	236.04	243.443	236.744	247.215	237.274	251.205	224.317
160		216.312	233.322	226.227	227.949	223.605	219.691	218.3	223.196	229.945	245.195	248.052	245.506	254.948	243.745	257.169	231.144
165		226.76	240.572	230.514	236.382	231.535	225.365	236.356	212.148	216.596	231.922	235.129	234.333	240.227	238.099	240.72	215.785
170		216.397	234.413	232.84	229.42	226.314	218.438	225.895	211.624	216.518	230.309	233.438	229.189	237.46	232.924	237.041	212.082
175		222.937	241.348	230.116	238.041	234.414	226.258	231.835	215	217.077	229.351	238.328	231.806	235.9	235.076	246.187	218.521
180		222.568	238.719	231.567	233.344	226.998	221.098	231.228	211.804	216.074	229.458	233.427	233.374	238.673	231.048	243.047	221.105
185		212.479	229.054	219.277	222.575	218.964	213.123	220.918	213.266	214.907	232.093	238.004	235.943	241.742	236.577	245.081	221.04
190		223.467	240.163	231.493	234.017	227.814	227.253	230.041	219.517	224.24	237.589	241.251	238.664	242.363	243.376	245.142	227.275
195		218.8	234.157	224.995	233.264	227.061	219.609	226.345	214.449	216.924	235.502	238.266	234.729	242.113	237.557	245.169	218.875
200		215.139	229.133	223.288	227.397	221.712	216.601	227.644	215.762	219.463	237.048	240.609	238.791	241.49	233.635	243.154	222.181
205		225.144	240.591	228.281	234.441	228.813	227.476	228.891	215.407	216.609	233.585	236.02	234.045	241.587	238.43	245.24	216.635
210		217.912	232.809	227.703	232.629	227.678	220.147	225.85	215.386	220.916	236.824	240.738	237.972	245.258	242.76	245.474	225.36
215		223.61	245.446	235.179	237.908	236.746	225.59	234.884	219.215	223.931	239.388	243.548	242.52	245.113	242.978	248.911	226.164
220		227.043	239.084	229.53	238.956	231.018	228.325	229.247	223.205	226.049	243.835	249.788	245.333	253.483	249.754	259.528	230.601
225		217.615	236.18	228.472	232.204	224.693	220.393	226.91	209.886	218.87	230.816	235.366	228.575	232.535	232.108	241.604	218.958
230		215.35	233.432	227.447	232.131	228.322	220.366	225.633	215.498	216.972	233.064	238.944	236.886	241.533	236.052	242.602	221.847
235		218.3	233.196	226.169	231.341	222.367	217.899	224.948	219.789	226.166	243.927	246.034	241.509	248.5	244.901	250.516	226.805
240		213.106	230.628	221.071	227.823	221.628	216.49	223.333	215.422	218.64	237.453	242.573	237.703	244.298	234.762	245.911	224.297
245		219.932	233.92	227.466	231.255	221.965	219.288	224.929	210.861	217.123	228.777	233.022	227.308	238.881	235.298	240.616	219.017
250		221.134	239.38	230.139	231.75	230.249	223.057	227.749	222.755	224.509	242.848	241.927	243.652	245.829	245.626	253.415	225.147
255		219.021	233.554	224.919	231.131	224.216	219.945	225.891	219.745	226.143	243.729	247.038	245.625	254.41	241.337	253.116	227.272
260		225.274	237.978	232.576	232.919	229.441	221.807	232.052	222.373	223.19	243.015	244.883	240.375	249.115	243.477	250.457	225.229
265		212.967	228.49	220.809	223.696	215.509	216.756	218.94	224.614	228.042	247.218	251.459	247.035	249.869	247.264	257.724	226.552
270		216.935	233.411	227.45	229.323	222.807	220.029	226.644	216.327	221.563	238.009	240.661	239.776	247.35	238.968	256.821	224.997
275		211.502	225.079	221.758	226.686	217.968	214.55	221.723	213.909	219.216	234.032	235.657	231.307	242.281	234.57	246.364	224.581
280		221.144	236.964	231.114	235.691	229.723	222.631	232.378	209.669	218.355	233.233	232.142	232.303	237.16	231.248	241.728	218.153
285		214.834	227.266	218.646	225.384	219.782	214.596	222.041	210.684	217.922	229.844	235.068	233.918	242.506	234.268	239.23	220.176
290		213.91	227.922	221.229	224.42	220.258	216.178	218.337	212.88	216.973	231.916	233.086	231.274	237.363	231.08	239.835	214.533
295		221.834	240.362	229.126	234.849	231.805	226.414	232.693	214.624	222.023	236.254	238.178	237.275	245.769	238.855	246.037	221.955
300		220.555	237.92	227.59	231.087	226.325	218.314	226.397	208.114	215.035	230.433	233.199	231.121	235.767	234.447	242.967	214.329
305		225.872	241.967	235.162	236.639	235.356	227.516	231.21	213.511	217.422	232.331	234.482	234.647	237.954	237.259	247.27	223.504
310		223.035	239.476	233.335	236.88	233.093	227.423	231.858	223.7	227.121	244.832	245.689	249.013	252.879	249.082	253.518	228.527
315		215.338	226.879	223.335	222.401	219.122	213.735	219.24	223.31	222.98	241.386	243.641	242.375	246.279	242.246	250.703	232.105
320		227.278	238.275	233.943	232.478	234.88	226.535	236.071	217.378	220.094	233.102	236.582	237.592	242.444	242.197	241.835	223.229
325		219.746	236.079	226.794	230.304	227.362	222.486	229.794	216.308	220.306	235.5	241.005	236.344	242.785	240.65	247.476	219.292
330		215.543	228.801	222.115	225.101	223.619	220.937	227.753	220.087	227.478	237.824	242.703	239.282	248.981	243.089	247.559	224.439
335		217.472	232.25	226.266	229.396	224.298	223.724	225.427	217.173	221.858	243.882	242.538	240.391	248.756	239.559	252.931	226.799
340		227.674	240.036	231.683	238.229	236.578	233.883	235.041	218.247	223.659	237.803	243.163	241.499	243.096	238.246	249.482	226.646
345		225.24	239.029	236.047	241.029	236.635	235.776	233.581	213.186	217.713	232.389	240.092	234.167	239.485	235.49	242.211	217.853
350		221.565	239.389	227.959	234.407	227.699	227.401	227.974	212.734	215.885	233.361	233.748	230.081	236.762	230.955	239.191	216.255
355		215.732	233.007	226.852	228.654	228.306	220.387	225.341	219.846	221.53	240.036	244.273	236.995	245.675	243.307	250.754	228.159
360		219.817	236.74	226.605	235.538	229.122	224.92	227.667	215.673	217.216	235.696	240.083	234.639	242.788	239.667	245.163	225.714
365		226.692	241.832	235.463	237.326	234.508	234.472	235.914	216.247	221.067	237.448	239.562	237.108	242.883	240.663	248.138	222.807
370		228.675	245.718	239.023	248.701	245.066	243.702	247.161	216.268	220.482	238.598	240.845	242.279	249.235	241.961	245.404	223.773
375		223.519	240.764	231.711	243.737	237.556	242.569	246.022	211.732	220.402	235.482	241.987	240.17	243.16	242.618	245.898	227.164
380		222.768	237.873	231.372	233.927	237.122	233.161	234.022	215.319	220.193	237.341	244.354	238.676	242.221	239.773	249.801	222.946
385		217.155	234.039	229.838	233.955	229.139	227.645	229.457	222.901	225.668	240.582	245.03	240.85	253.719	246.194	251.057	229.184
390		221.487	233.865	230.498	235.435	230.47	226.409	229.067	213.027	219.924	238.335	242.795	238.385	241.402	236.914	244.705	221.873
395		224.413	237.816	230.791	234.905	235.451	234.478	234.816	215.951	215.452	236.708	239.114	235.567	246.252	235.566	244.565	224.47
400		221.347	239.668	229.607	235.488	231.819	228.024	235.21	220.962	222.051	240.985	244.486	241.479	247.067	244.06	252.484	226.703
405		226.653	243.22	236.571	242.438	233.567	232.843	231.161	225.546	227.991	246.881	248.019	250.856	252.321	248.469	256.524	232.578
410		216.776	232.629	219.836	228.159	228.017	225.493	228.667	211.688	217.865	235.307	238.689	232.872	238.271	235.94	248.722	218.212
415		224.257	240.883	235.076	237.262	241.09	242.514	239.09	213.816	214.232	232.219	235.922	230.709	237.998	238.389	238.774	220.102
420		228.144	243.263	238.414	239.279	235.378	232.173	236.951	211.987	216.139	230.166	231.816	234.043	242.467	233.246	243.612	221.008
425		222.506	235.401	229.19	236.567	229.56	230.156	230.375	214.719	220.131	236.516	239.174	234.178	241.931	236.996	245.211	222.949
430		215.849	227.291	225.551	232.621	226.812	229.359	231.378	217.62	224.077	241.013	243.419	238.386	245.921	245.57	247.815	229.023
435		229.831	244.964	235.936	243.616	238.438	236.856	239.139	222.669	224.749	244.51	247.03	243.105	248.152	246.158	257.51	228.297
440		221.347	235.562	226.848	232.655	231.039	227.767	235.247	213.053	217.895	231.882	235.846	234.858	241.76	235.199	244.965	221.49
445		227.511	240.781	238.814	236.091	235.075	231.353	235.61	221.095	224.43	239.141	247.011	241.752	251.31	241.816	257.016	227.334
450		219.683	234.863	230.551	234.266	229.921	225.707	231.049	213.152	220.76	235.807	239.166	238.176	243.573	239.203	244.407	222.595
455		223.043	239.371	233.924	240.352	234.558	231.026	230.169	225.215	225.783	245.964	247.509	245.858	253.062	248.255	256.683	232.181
460		226.987	244.249	234.874	241.933	238.17	228.753	242.816	218.802	224.767	240.865	245.836	240.824	253.769	244.279	248.339	229.037
465		223.685	243.59	235.557	243.022	233.895	227.598	236.352	215.707	222.028	238.439	237.734	238.595	243.01	238.622	245.571	222.125
470		225.811	244.596	237.163	241.12	233.239	227.646	239.041	207.781	216.767	230.52	230.321	230.178	235.752	229.946	237.911	219.915
475		221.058	240.525	231.594	235.838	228.474	225.436	226.539	219.154	227.084	240.466	248.321	247.435	252.279	249.179	252.884	228.626
480		218.069	236.023	229.383	239.044	228.122	220.687	226.019	209.489	216.224	232.087	230.422	228.554	240.127	229.328	237.376	216.297
485		223.757	240.077	236.291	241.012	230.936	224.937	236.352	216.764	224.812	240.701	244.762	239.491	249.031	242.037	251.262	225.533
490		221.815	241.394	242.682	244.631	229.674	221.44	230.303	208.055	213.073	231.211	232.42	233.593	241.427	236.346	236.809	217.711
495		214.893	234.42	226.262	230.061	221.378	215.254	219.895	212.238	217.588	231.088	236.435	231.149	235.956	234.549	242.998	216.487
500		225.762	245.842	239.917	244.178	239.4	229.699	233.165	218.011	222.308	233.224	240.413	236.142	246.188	238.147	247.703	228.875
505		226.41	243.814	235.531	239.108	233.76	226.494	230.281	213.105	220.063	235.697	238.906	235.759	240.617	239.056	244.839	223.184
510		219.121	240.454	238.359	243.577	227.973	220.751	227.513	209.354	213.484	231.63	232.074	232.644	236.706	230.337	242.063	221.637
515		214.377	234.842	232.058	229.768	222.548	216.844	229.419	225.329	225.061	244.344	247.289	244.3	252.444	252.408	259.181	229.878
520		221.23	244.97	242.926	241.829	231.934	226.214	226.903	221.245	228.583	245.17	247.564	244.152	247.954	245.657	261.994	228.17
525		222.241	243.413	242.108	243.834	229.073	223.657	229.075	225.325	229.302	247.89	249.161	246.465	253.967	247.864	256.268	233.547
530		218.301	235.304	232.375	234.572	226.344	219.384	220.427	214.192	215.984	231.567	235.405	235.035	241.725	235.011	243.258	219.428
535		227.577	249.703	244.765	245.482	235.569	227.646	236.918	218.209	222.853	240.061	240.762	240.33	247.038	238.957	250.504	220.467
540		217.724	236.181	236.578	234.827	227.713	221.21	227.498	217.327	224.003	237.865	241.013	241.155	246.777	246.188	246.376	221.439
545		220.453	239.718	231.472	234.902	230.082	224.631	231.27	221.527	226.247	240.338	242.546	244.302	248.99	240.471	247.632	225.731
550		225.628	244.395	236.683	244.285	234.795	228.686	230.993	213.565	214.864	230.624	231.571	232.877	236.65	233.896	238.992	219.133
555		219.181	238.096	229.437	231.047	224.213	218.657	224.386	213.405	218.12	235.32	236.339	238.576	241.742	238.469	243.866	222.686
560		221.33	238.004	234.25	238.885	228.879	224.269	228.858	215.578	219.157	235.817	240.593	239.284	246.046	236.369	245.48	225.686
565		215.67	229.722	225.836	229.151	222.799	215.223	220.667	210.388	213.464	230.478	232.91	231.699	237.144	232.894	238.207	216.091
570		224.472	241.108	238.363	235.349	232.282	224.494	230.846	219.283	223.619	244.308	247.364	244.027	249.806	248.557	251.841	227.694
575		215.896	232.042	225.755	231.743	223.799	215.972	219.948	215.291	217.271	235.206	234.745	233.949	239.346	235.724	242.419	218.853
580		223.694	240.169	234.838	235.664	228.653	223.257	224.667	216.184	224.633	243.382	243.667	241.594	249.492	241.903	251.36	229.941
585		223.077	242.595	239.154	240.032	228.435	226.249	230.071	220.308	224.132	240.569	245.275	243.845	248.062	243.093	257.35	223.167
590		220.409	236.395	233.657	230.936	227.248	219.54	228.191	216.006	222.827	240.255	242.176	240.111	247.669	241.158	252.089	224.3
595		223.226	239.678	233.341	234.443	229.899	223.259	229.154	214.918	221.061	237.882	239.329	236.482	242.135	238.102	249.03	226.609
600		221.341	235.766	230.674	233.791	228.349	220.74	223.397	213.711	212.29	229.466	233.655	230.73	233.492	235.328	243.11	215.96

## Sheet: +MATCAP1
time (s)		Fluorescence intensity of dC2-Fab
		1	2	3	4	5	6	7	8	9	10	11	12	13	14	15	16	17	18	19	20	21	22	23	24	25	26	27	28	29	30	31	32	33	34	35	36	37
0		248.714	277.414	271.187	277.38	271.109	274.949	254.775	261.525	261.952	288.298	278.683	278.09	283.718	278.402	292.29	276.46	259.307	267.119	280.346	269.644	259.799	263.99	272.156	263.521	260.712	273.2	257.868	257.784	219.11	223.547	223.931	220.67	229.313	227.787	232.257	219.545	224.075
5		251.747	270.036	273.942	277.692	276.546	271.347	254.188	255.803	249.742	280.373	272.202	272.598	274.795	272.49	283.879	272.075	258.937	265.289	267.897	266.504	251.623	264.02	270.262	258.131	256.689	261.868	256.04	254.399	222.326	229.008	223.196	217.907	229.279	228.763	234.077	216.337	223.368
10		245.837	268.793	272.134	275.634	268.992	268.105	242.989	262.162	257.782	281.309	278.51	281.217	282.427	276.751	294.856	267.933	252.931	260.069	273.942	266.403	258.931	266.15	268.022	256.636	255.073	260.241	253.787	253.821	216.567	218.927	223.494	220.328	227.145	227.986	228.36	217.876	222.472
15		252.343	284.05	268.852	276.186	267.983	272.565	247.895	253.499	248.122	278.792	264.232	276.102	272.174	258.876	291.8	266.558	249.86	262	268.09	264.91	252.436	261.223	268.724	260.187	249.907	258.518	249.426	259.073	219.942	226.765	222.524	217.623	227.599	228.532	232.762	219.666	223.898
20		255.325	272.311	277.102	278.023	276.941	272.373	248.688	260.825	255.34	290.754	279.984	275.611	282.539	288.921	301.854	270.812	259.651	267.952	271.179	274.101	258.245	268.035	282.244	267.148	265.922	272.135	257.373	268.885	220.607	230.885	219.898	223.151	230.733	226.642	230.156	215.915	220.287
25		246.442	278.918	273.677	276	270.429	268.814	247.192	260.749	268.02	289.737	288.988	275.557	284.49	280.333	304.786	274.398	261.6	265.56	276.897	268.461	260.51	269.41	279.876	267.497	263.599	268.365	257.407	261.55	220.774	226.321	224.341	221.743	230.469	227.396	235.425	221.049	222.458
30		251.876	275.414	275.627	278.737	281.193	271.353	251.065	254.693	258.932	284.133	279.191	278.057	283.262	274.926	297.097	265.358	254.57	262.223	273.891	261.659	252.946	265.432	268.49	265.549	248.326	265.797	254.539	253.335	222.085	231.145	232.999	229.37	237.391	236.635	242.245	226.721	228.792
35		254.252	273.607	277.616	285.055	283.378	272.805	249.96	256.778	272.701	287.827	290.871	279.98	284.003	278.53	302.975	282.415	270.46	270.382	284.506	273.678	257.328	277.367	280.58	266.24	263.259	278.491	260.424	262.972	213.643	215.827	219.738	219.379	227.314	226.034	232.091	215.379	220.163
40		249.972	277.054	270.108	276.11	273.538	266.695	242.826	257.085	268.401	292.749	289.158	289.754	290.978	281.643	303.294	282.031	267.409	267.873	277.455	274.228	260.284	270.068	283.464	265.604	263.965	275.006	263.91	264.11	226.912	231.746	230.134	228.614	238.491	234.409	243.949	225.15	229.245
45		250.754	272.314	268.456	277.027	284.471	273.893	246.083	255.958	272.898	306.809	289.58	286.754	286.478	306.097	309.915	280.181	254.627	260.005	276.737	272.056	254.868	267.765	278.144	260.797	263.459	263.912	254.252	259.055	233.787	229.838	230.208	223.248	235.499	236.282	239.78	222.525	230.417
50		252.697	282.893	281.054	288.074	282.899	279.121	250.576	259.066	312.122	309.876	293.102	283.672	299.631	299.463	318.518	278.406	258.57	261.217	268.526	268.732	250.74	265.535	271.156	263.967	259.078	267.559	253.403	255.67	231.649	227.751	229.291	230.831	234.65	237.534	243.852	224.87	231.19
55		254.665	277.139	275.512	287.38	280.958	278.508	248.891	262.843	289.456	295.416	288.245	291.172	293.796	290.011	311.433	280.867	264.296	280.265	289.199	279.316	257.647	273.56	288.168	273.096	269.081	278.306	265.842	262.716	232.851	226.941	233.165	233.446	239.61	240.224	241.789	226.078	229.885
60		258.826	273.689	280.991	288.191	289.714	280.429	256.627	261.466	292.98	303.893	297.49	292.906	296.798	293.016	315.374	287.856	264.272	271.894	292.821	279.968	261.123	272.397	278.332	271.913	265.233	278.659	262.437	260.725	219.088	216.011	219.949	221.71	225.439	224.117	228.309	215.986	219.474
65		250.609	274.471	283.486	282.936	289.555	269.065	257.594	259.591	286.054	313.405	292.365	297.758	301.334	284.243	307.128	279.404	271.167	271	277.192	281.678	261.627	273.67	277.236	267.372	256.59	272.306	263.075	265.165	235.579	236.126	233.279	231.798	233.14	235.228	242.4	226.811	228.581
70		247.786	271.164	280.165	284.276	291.345	267.794	242.837	251.885	290.32	307.165	288.868	292.811	291.999	284.13	303.614	284.721	268.081	276.271	280.462	292.24	270.956	277.552	273.814	270.826	268.305	271.088	267.356	266.766	227.924	225.665	226.278	219.741	226.628	232.033	237.662	223.249	224.275
75		250.928	283.929	275.343	281.781	289.143	273.441	259.841	259.048	291.082	304.376	302.114	300.467	304.974	312.027	308.255	290.442	269.17	274.08	294.256	282.051	271.324	265.168	280.83	266.348	262.674	267.776	265.599	263.018	225.625	236.117	234.224	229.703	236.958	239.058	241.615	221.328	228.849
80		257.053	283.886	284.994	287.169	283.849	271.11	260.768	260.31	282.102	327.003	311.641	303.914	312.336	305.757	320.373	284.052	268.89	274.324	292.526	272.91	256.034	266.995	287.546	258.566	261.794	267.935	267.889	259.358	220.521	227.017	226.988	224.867	232.043	230.789	232.327	217.318	224.261
85		245.272	277.95	270.256	282.166	278.21	264.85	257.272	259.338	305.939	333.855	295.508	312.799	314.601	308.193	323.309	301.606	278.728	279.493	290.942	286.813	262.534	282.5	287.912	278.98	268.674	273.112	271.194	278.156	220.573	227.858	221.797	220.933	225.941	223.811	229.733	215.205	220.375
90		257.943	283.064	288.367	298.868	292.252	275.768	274.859	250.472	305.442	307.564	287.381	299.566	301.369	293.676	314.245	282.121	263.078	272.202	277.577	283.427	259.525	270.092	288.304	268.181	259.547	270.715	265.765	265.11	227.823	230.511	234.119	229.927	236.218	233.428	238.661	223.686	232.448
95		256.247	270.986	274.204	293.237	294.134	268.85	259.938	256.555	295.673	326.662	305.19	311.41	316.739	305.939	330.88	288.802	271.606	274.851	288.34	284.813	260.123	273.772	287.222	271.279	270.564	272.65	275.414	275.844	226.872	232.237	231.696	229.408	240.437	237.068	240.997	220.692	231.516
100		259.984	285.179	283.748	289.095	295.328	275.811	260.431	256.409	283.197	326.355	296.227	297.414	318.666	314.151	330.299	289.342	271.436	280.247	276.481	287.569	268.549	277.895	293.268	272.95	263.953	278.444	266.881	272.725	221.896	224.908	228.747	220.539	236.085	227.429	241.066	212.692	222.528
105		264.631	279.986	287.616	290.579	303.765	276.203	270.641	261.926	298.599	341.37	307.151	298.721	323.516	316.175	331.759	287.49	267.284	275.44	285.833	283.433	270.23	279.948	278.368	273.885	274.756	278.3	261.857	267.913	238.155	231.707	237.768	235.193	251.835	239.273	248.241	225.892	236.994
110		263.49	286.339	292.349	299.204	313.454	282.994	272.359	261.542	294.449	328.607	313.429	307.037	318.706	311.703	349.077	285.131	271.03	267.525	299.077	284.367	261.265	278.805	291.844	274.044	260.593	266.088	268.751	260.826	231.415	225.816	233.157	225.869	240.011	235.119	240.82	223.217	232.911
115		262.979	285.479	292.184	304.271	308.908	277.432	264.562	256.982	306.769	320.22	310.676	316.447	320.991	324.546	339.359	290.144	287.448	279.958	280.801	289.199	270.466	286.3	289.368	276.856	272.898	286.659	278.371	278.794	226.872	226.749	227.148	224.149	236.979	235.738	243.829	219.887	229.643
120		260.537	274.454	288.397	292.644	302.118	280.073	259.761	257.179	320.082	341.691	307.433	315.385	334.057	319.409	338.312	297.519	281.2	271.119	291.154	290.691	263.363	288.413	290.35	282.567	271.122	282.271	275.077	266.216	239.982	237.966	241.625	234.29	242.982	243.932	251.871	226.69	238.085
125		260.552	278.107	287.332	295.926	293.807	272.198	257.659	261.215	309.85	343.578	316.13	321.27	329.33	339.09	353.53	292.171	273.466	268.387	292.032	288.393	269.672	286.095	289.504	276.81	268.442	283.521	271.151	278.615	236.098	231.57	234.884	229.461	246.269	239.148	245.723	229.707	237.307
130		262.963	284.3	291.798	303.236	315.689	283.573	263.627	253.763	322.551	347.373	306.441	319.992	320.521	325.274	334.242	288.446	286.615	271.814	290.66	292.045	265.956	291.4	293.774	286.399	282.82	292.109	280.864	278.954	236.402	234.028	233.712	226.288	248.16	239.951	241.429	223.482	237.762
135		267.479	299.225	296.714	302.883	312.74	282.234	276.938	258.852	316.878	327.552	304.685	306	321.158	332.757	337.268	294.388	286.46	274.337	289.821	306.89	276.706	294.32	291.26	281.063	281.235	281.224	283.981	274.573	231.884	234.003	233.986	228.129	241.407	245.489	240.22	226.308	232.328
140		256.6	283.229	289.796	294.836	324.723	281.11	260.638	261.981	335.741	345.711	323.77	313.008	332.509	332.521	361.987	285.923	280.576	273.138	295.872	296.551	269.152	279.747	284.78	277.61	275.453	272.741	270.518	281.748	222.152	231.693	230.576	223.475	242.706	239.554	240.848	221.58	231.173
145		257.531	296.761	296.479	296.137	304.605	275.975	272.069	257.34	314.503	369.364	317.761	322.598	313.954	335.049	363.205	300.677	286.493	279.308	292.327	292.358	278.578	280.647	305.598	282.819	278.372	273.662	277.787	289.537	233.534	238.045	234.58	231.559	249.377	240.012	241.923	227.635	233.159
150		263.373	291.261	296.365	296.59	301.798	279.74	268.812	258.823	324.259	337.439	321.296	318.656	334.287	337.773	362.072	295.073	290.275	275.257	280.692	289.423	273.662	284.8	286.736	272.917	267.945	273.303	266.574	279.766	234.732	248.453	241.332	232.262	254.84	246.319	245.679	232.695	242.544
155		266.483	297.014	300.091	306.64	294.849	288.935	274.812	266.32	293.095	351.604	317.254	329.553	357.856	363.861	372.548	291.492	287.499	283.536	283.904	297.461	279.819	289.025	302.938	271.56	277.355	282.668	271.333	281.601	225.75	237.634	231.853	224.984	243.916	237.409	245.644	228.727	229.726
160		262.404	286.286	289.165	296.398	303.605	280.427	258.221	262.427	321.306	327.549	315.94	328.365	344.014	345.87	359.476	300.142	290.916	283.355	280.615	300.249	285.064	297.16	309.864	285.418	285.142	291.668	278.028	305.537	234.28	233.179	239.847	226.142	249.324	243.875	252.453	228.612	240.197
165		260.208	282.168	287.206	295.059	307.521	286.218	268.286	259.478	322.803	366.225	315.463	335.836	333.232	338.685	370.956	295.108	289.149	279.573	299.763	307.483	278.922	292.967	297.158	284.721	290.308	289.376	276.271	290.252	235.137	242.726	239.76	244.397	256.756	248.695	261.69	225.705	245.962
170		265.807	277.957	292.659	295.9	316.218	284.314	267.877	255.184	323.571	348.468	318.179	326.762	335.943	337.13	359.994	307.594	289.427	279.186	290.308	291.974	271.892	288.195	298.158	290.12	292.756	286.074	280.947	281.725	235.854	232.587	238.657	226.967	253.942	247.872	254.482	234.044	243.202
175		264.76	285.121	296.33	302.952	310.664	295.483	271.333	255.39	355.98	336.471	325.424	303.934	343.018	343.562	363.99	314.202	292.546	283.528	309.135	294.21	275.23	289.823	296.1	282.597	280.017	285.265	277.444	279.734	239.607	234.338	238.244	237.914	252.88	249.703	262.984	227.452	237.977
180		262.179	283.518	289.868	303.266	295.328	285.379	267.88	261.632	340.857	353.104	330.241	331.807	355.138	357.202	381.483	305.994	294.409	283.507	318.75	304.406	271.907	295.005	291.6	299.946	283.538	292.668	290.375	290.931	239.003	229.374	237.428	234.242	251.865	246.082	264.062	229.527	237.837
185		265.744	286.525	285.859	301.025	291.756	282.912	264.67	261.479	328.347	366.275	341.695	326.34	347.875	351.89	379.996	310.583	288.334	280.642	321.333	312.356	269.917	294.082	301.774	297.85	286.244	292.085	285.03	293.229	239.796	230.134	236.892	232.417	255.34	246.934	259.98	230.542	240.443
190		273.572	289.429	307.391	318.739	320.412	289.893	278.08	252.987	312.721	352.064	330.28	311.508	349.625	321.258	371.033	312.831	281.31	283.66	311.096	309.813	284.51	306.6	302.514	309.085	292.642	284.441	282.258	296.486	233.399	229.466	240.118	236.282	256.969	250.744	264.535	231.676	245.018
195		277.243	294.779	312.336	309.6	302.605	296.831	282.83	264.069	355.32	363.85	349.723	340.734	371.08	336.281	388.83	303.462	287.949	288.443	298.846	316.684	284.755	303.842	300.268	305.957	293.049	285.203	282.03	302.046	234.357	232.696	235.391	233.135	259.075	241.805	256.362	223.489	239.08
200		267.135	284.85	304.783	300.032	307.101	294.944	267.525	261.95	369.973	356.098	340.3	297.279	362.544	343.667	398.958	326.987	314.767	287.544	305.667	320.496	263.51	297.86	317.408	305.582	277.884	289.688	286.661	297.032	230.75	225.592	234.851	228.43	248.827	236.821	259.177	226.431	233.061
205		276.691	298.204	302.557	308.005	309.034	294.034	265.315	259.73	329.17	376.942	339.716	303.217	355.603	344.831	400.699	321.667	299.594	293.3	307.942	326.556	285.75	303.375	323.844	313.348	288.192	292.353	294.188	297.596	229.716	228.718	233.815	232.16	243.59	239.231	251.995	221.728	234.37
210		280.148	297.975	305.831	319.57	303.807	301.669	291.591	263.589	356.361	391.673	348.143	321.725	377.507	359.144	402.806	316.133	289.242	284.456	318.609	312.15	276.108	290.897	311.776	307.521	276.035	292.076	293.011	284.94	245.79	232.603	245.313	235.61	255.571	253.288	267.262	227.824	243.72
215		274.613	284.257	300.028	302.283	314.16	295.489	283.087	263.132	373.585	364.37	351.661	321.029	383.397	366.881	415.862	324.504	297.943	294.027	302.506	309.757	283.216	294.688	309.656	309.039	286.762	290.012	290.919	293.67	240.829	241.321	247.375	241.814	251.224	251.079	266.407	233.826	245.911
220		280.751	304.296	315.21	318.5	325.723	304.508	298.902	260.047	345.605	350.084	337.616	323.295	372.397	362.225	400.126	331.519	298.907	288.573	307.321	310.994	285.265	291.945	303.814	311.863	285.619	293.388	297.141	285.904	241.558	246.774	243.489	245.967	251.465	249.04	268.087	230.379	247.414
225		266.52	302.018	305.924	309.231	334.504	296.356	277.924	264.482	350.857	356.986	338.39	341.857	378.094	371.339	398.483	336.519	309.645	292.889	316.705	314.704	281.838	314.325	313.106	318.586	289.087	312.565	303.87	304.009	243.274	252.749	247.469	244.364	254.418	253.208	264.359	232.65	249.691
230		267.255	308.025	309.586	321.614	303.42	293.901	287.464	252.868	314.483	358.65	338.507	334.598	370.313	360.782	388.578	322.496	302.379	298.984	323.795	311.425	281.074	308.945	328.368	312.067	291.36	304.741	292.115	307.849	245.747	243.112	246.835	240.18	256.509	252.373	261.075	235.18	250.018
235		272.318	307.05	321.857	326.413	304.185	295.435	289.308	256.759	333.483	381.35	339.469	330.848	364.783	377.42	413.792	313.573	299.528	286.658	322.673	300.273	268.706	296.612	322.854	308.937	282.41	299.932	279.655	280.477	244.848	247.391	255.67	240.838	262.308	265.649	276.197	239.153	258.469
240		275.179	314.982	314.232	326.39	309.034	296.184	287.558	254.61	381.558	383.182	340.979	342.168	366.163	389.072	406.372	323.915	310.072	294.233	329.558	309.957	274.657	306.92	324.52	319.699	282.358	303.174	289.97	288.459	247.149	247.57	256.196	252.348	266.458	264.828	285.752	247.166	261.287
245		277.031	303.389	312.809	329.57	284.941	293.025	300.764	264.384	387	385.801	371.558	344.824	394.06	385.901	423.632	323.323	310.033	279.793	311.904	313.028	272.74	303.26	315.876	314.793	293.712	305.5	292.516	292.95	240.845	251.746	252.375	244.687	270.191	255.174	280.596	241.285	256.598
250		281.296	304.721	308.507	326.094	310.655	291.636	283.388	255.688	378.15	399.032	345.59	348.414	387.149	380.584	418.846	325.312	303.063	292.178	318.795	312.127	299.309	304.052	313.606	317.75	309.468	304.488	291.339	290.876	244.305	242.464	249.452	248.297	262.565	257.352	269.342	233.154	251.415
255		278.315	310.7	316.206	331.348	310.958	298.548	281.178	260.988	353.823	413.208	383.701	338.762	397.98	393.202	442.958	308.373	308.239	281.109	299.199	311.313	296.363	300.36	311.452	315.235	307.044	304.956	286.414	290.128	253.119	249.606	251.185	254.902	276.73	262.466	271.986	233.611	262.69
260		272.057	301.014	328.685	332.13	336.05	307.463	280.098	255.319	356.483	372.72	372.942	340.672	379.48	371.838	435.479	309.771	314.469	297.501	301.372	313.273	293.779	314.83	329.454	320.34	310.009	316.624	298.22	305.931	270.454	242.101	255.458	261.563	273.54	260.104	274.743	244.835	261.388
265		279.859	310.407	320.959	334.467	328.101	309.788	279.453	255.105	354.218	378.075	353.589	345.295	373.648	390.067	438.347	298.115	309.848	294.952	295.327	309.976	273.167	314.783	310.034	297.946	301.404	298.826	290.52	305.729	253.777	251.383	256.576	242.545	278.861	254.17	273.777	244.835	249.221
270		280.848	314.543	329.447	331.192	325.126	315.96	294.127	262.908	365.884	370.454	366.868	365.34	371.441	379.715	459.375	310.319	322.364	283.615	308.756	308.15	279.926	315.517	323.778	307.739	295.576	324.244	295.791	304.899	271.262	249.014	255.792	246.175	273.505	256.968	272.881	238.163	256.553
275		273.272	315.829	333.56	335.51	350.336	298.873	293.906	263.019	349.177	394.393	363.318	355.48	382.375	393.369	456.656	311.604	309.46	284.271	302.859	312.532	281.368	315.522	331.188	312.009	286.006	307.5	295.113	312.427	268.616	245.039	254.096	244.381	274.118	261.968	280.268	244.733	260.089
280		269.871	301.643	308.631	317.828	317.647	292.325	297.804	266.689	322.531	372.714	379.788	350.164	413.001	401.584	457.671	307.721	315.943	282.279	305.75	306.506	283.348	314.895	315.476	297.765	293.131	295.994	283.77	301.642	252.177	243.726	251.645	240.88	259.764	254.324	271.753	229.417	251.629
285		272.151	306.418	317.957	327.62	318.076	296.113	291.87	269.822	348.905	417.355	379.04	362.803	427.007	434.434	456.862	318.388	309.078	276.316	300.744	309.036	284.725	298.29	316.262	309.9	303.256	288.45	289.062	315.037	259.427	253.645	257.399	255.011	271.584	263.285	270.942	236.718	259.036
290		284.868	317.907	335.558	339.868	304.109	308.198	299.496	269.582	376.837	411.578	408.728	370.615	430.176	424.901	448.725	329.1	299.009	285.366	306.692	307.159	305.377	298.533	311.658	308.556	304.808	301.062	303.068	297.803	266.671	262.531	274.728	262.588	279.555	269.109	279.62	249.07	263.937
295		285.365	314.468	334.881	340.139	311.042	315.805	294.355	261.494	345.456	383.827	395.706	363.115	401.111	385.416	456.62	335.796	316.866	282.666	328.609	326.39	313.039	316.092	309.154	332.065	310.215	320.938	300.136	310.349	250.369	253.453	252.985	246.271	258.246	256.766	276.859	237.858	252.12
300		284.127	320.514	324.573	324.339	314.193	307.065	298.156	267.308	360.068	409.454	409.121	384.75	419.902	396.135	480.716	310.873	299.409	283.271	339.814	309.983	298.887	310.2	320.756	317.937	299.863	293.882	295.529	311.849	241.756	246.668	244.58	243.996	251.175	249.434	265.95	223.699	247.787
305		286.944	312.721	321.657	346.898	349.513	315.127	299.38	260.018	375.646	376.026	394.303	359.557	408.825	399.054	483.133	322.99	312.457	287.422	320.833	314.129	301.696	312.755	320.806	306.81	297.759	301.618	301.763	321.729	246.841	263.397	254.882	245.572	266.086	256.092	265.756	234.427	256.069
310		288.202	294.254	334.738	343.281	347.731	314.02	306.699	265.346	414.844	384.02	401.309	361.549	409.023	433.78	491.036	324.227	330.454	301.955	310.494	337.498	320.211	333.53	335.018	303.333	299.017	321.329	307.669	301.761	263.741	255.919	264.776	255.479	264.041	265.025	281.512	246.913	263.887
315		284.331	307.6	312.989	337.37	364.95	294.158	296.08	257.363	396.061	376.85	364.635	362.439	397.178	428.811	466.163	320.998	328.516	299.939	313.301	331.946	298.892	340.345	333.126	298.196	285.942	308.903	309.151	298.601	254.951	266.092	263.582	251.022	270.886	270.518	277.609	246.56	261.899
320		283.343	310.743	326.942	339.88	376.21	300.782	276.732	264.034	426.898	416.659	395.399	385.131	423.821	429.162	511.855	323.729	318.039	304.769	320.5	319.328	315.564	328.58	330.056	314.484	291.052	311.503	311.318	336.33	256.238	260.662	263.342	263.599	273.184	273.389	274.321	250.986	269.623
325		288.616	328.129	332.863	354.538	409.008	326.056	299.254	265.969	413.81	418.113	408.247	377.631	418.637	438.299	502.42	338.158	348.391	302.653	323.244	336.56	308.142	326.395	339.996	336.331	314.823	337.829	310.695	328.532	259.149	236.405	255.075	241.563	269.795	251.966	262.903	239.171	255.68
330		287.28	318.843	335.442	351.05	387.134	322.997	289.435	255.103	357.02	412.812	404.499	368.193	404.399	403.029	483.404	333.14	326.09	298.011	311.058	316.455	312.078	317.467	314.028	318.699	305.276	324.303	301.591	310.702	251.86	245.229	261.934	252.749	279.242	261.894	273.898	247.666	256.975
335		291.936	313.771	347.288	345.139	363.235	322.644	282.569	266.135	428.381	431.798	402.427	395.156	422.977	433.169	507.73	343.233	340.642	315.318	333.032	342.699	321.873	328.698	333.52	355.433	316.18	336.238	301.284	339.321	257.811	260.151	267.054	255.769	282.499	279.969	279.371	257.078	269.961
340		293.291	324.657	351.839	357.06	374.387	322.195	296.464	258.671	438.66	396.344	390.426	382.459	414.957	404.739	485.978	340.023	320.564	308.523	311.051	324.215	294.745	328.837	327.55	335.73	302.52	323.979	303.896	329.161	250.924	242.821	256.023	240.067	273.885	264.257	268.801	239.496	262.295
345		287.982	316.832	338.826	346.033	365.218	314.859	293.047	255.994	412.333	390.633	411.164	402.123	433.982	403.209	473.301	346.638	328.916	317.241	361.468	322.912	324.304	348.315	358.682	333.684	299.852	325.659	320.036	352.459	240.125	248.978	264.227	257.137	277.669	257.943	265.887	234.14	254.05
350		294.618	314.396	350.614	345.945	368.059	337.133	296.08	263.933	449.442	460.145	408.81	434.635	424.745	413.881	507.271	349.183	333.182	309.361	328.699	319.699	318.451	330.665	360.788	341.86	311.5	345.082	313.556	350.734	242.116	268.601	266.789	265.854	282.779	258.461	270.673	242.745	261.872
355		291.731	308.432	352.631	339.237	383.252	328.845	299.409	257.268	385.068	410.376	400.593	378.602	417.847	417.699	482.642	346.594	333.767	316.265	336.391	333.236	326.235	327.587	343.038	338.242	306.291	345.647	316.61	340.22	254.104	264.986	270.486	272.532	291.046	269.585	288.528	239.35	264.203
360		289.198	322.261	358.935	344.431	406.403	336.054	292.612	260.948	370.381	426.061	412.481	392.537	417.211	378.921	482.245	336.546	317.964	311.512	321.019	340.873	309.309	344.372	338.848	334.364	306.166	311.221	307.925	335.069	259.052	264.405	274.282	268.67	284.748	267.718	282.132	247.711	266.106
365		293.325	320.871	349.54	371.244	373.185	330.395	284.036	265.091	397.578	462.02	431.009	387.094	440.44	404.652	490.72	349.45	321.131	314.284	337.083	329.723	346.059	354.42	356.788	351.037	310.858	344.497	317.19	337.72	262.079	262.338	260.815	258.933	282.187	258.115	267.357	245.856	273.948
370		299.463	333.364	363.002	358.356	386.067	333.734	299.982	266.042	399.966	449.578	443.108	391.643	446.158	394.789	512.16	343.079	329.788	302.769	349.705	336.024	338.24	345.138	346.206	343.342	298.291	326.006	315.296	339.697	272.491	267.763	274.446	274.619	293.871	278.004	288.164	270.159	280.818
375		305.886	339.754	372.469	367.856	399.588	343.308	299.942	260.81	387.469	445.413	427.284	403.549	455.102	417.537	493.943	334.823	330.406	306.968	343.75	344.472	312.088	334.59	361.962	340.993	308.483	333.856	328.126	338.706	248.485	269.514	263.251	266.064	275.22	260.574	273.091	258.247	264.089
380		288.49	328.457	348.868	352.361	385.37	334.229	314.141	262.772	423.503	475.96	433.791	446.52	444.508	401.778	532.649	343.017	333.931	310.95	335.096	346.53	334.922	352.997	353.148	350.922	309.253	351.382	327.964	335.312	253.729	253.254	262.867	258.931	297.551	265.666	293.783	261.669	265.676
385		287.041	317.611	334.445	357.11	347.899	327.72	319.214	264.9	435.231	456.971	431.114	432.598	439.708	421.892	544.708	339.054	334.493	314.127	367.179	333.809	340.255	364.312	361.708	350.392	298.125	339.141	318.872	336.56	270.759	254.151	277.605	265.539	306.798	278.597	300.238	273.983	271.245
390		276.956	331.371	333.887	364.928	383.008	351.381	300.645	265.899	425.741	456.35	433.895	385.943	452.697	414.822	525.556	329.487	318.955	312.013	333.615	324.524	323.539	340.188	336.638	349.013	302.701	325.674	303.923	354.445	254.22	247.824	272.344	260.244	292.678	271.466	298.833	257.142	267.713
395		288.969	332.664	330.254	367.291	356.765	341.678	295.007	260.271	438.449	460.908	431.576	410.336	466.483	438.719	519.222	351.821	324.116	302.981	353.41	346.659	324.593	362.135	354.924	365.64	315.599	361.265	327.507	351.628	293.296	260.131	283.148	280.783	304.783	287.284	305.411	271.727	287.918
400		285.461	325.171	330.981	356.015	345.303	349.805	304.098	271.021	483.755	499.286	432.683	444.914	475.655	442.476	552.726	358.004	325.803	316.578	335.795	345.493	315.113	345.55	349.16	359.362	325.221	373.524	339.301	355.752	278.655	265.615	287.325	275.051	298.614	290.204	311.541	264.159	278.638
405		303.621	320.839	350.05	363.998	345.63	335.641	310.812	264.721	402.075	486.951	438.97	442.832	484.044	460.454	541.074	345.842	327.457	305.332	334.994	351.919	318.681	353.698	353.532	353.344	315.23	369.262	337.689	329.257	271.887	261.307	281.736	262.945	301.812	288.369	308.734	262.794	280.024
410		302.704	332.414	356.377	372.408	390.378	342.859	313.163	373.669	438.878	479.616	465.813	453.607	471.12	462.701	568.247	362.188	339.722	311.971	360.41	357.803	342.451	353.765	362.524	361.274	313.381	373.438	326.337	331.986	250.421	261.218	270.534	270.914	285.309	279.735	298.469	265.11	267.795
415		305.397	322.232	358.401	367.304	383.714	338.096	305.475	384.559	421.381	457.728	443.839	421.824	449.992	438.355	541.208	391.377	338.242	319.91	370.103	370.496	330.157	354.165	378.944	362.366	326.047	392.276	340.829	354.064	260.848	278.126	282.774	280.514	314.54	292.344	307.106	273.902	282.001
420		297.19	321.707	374.909	365.607	389.042	347.977	292.928	382.272	424.109	453.647	440.487	429.676	461.304	429.245	547.853	363.765	341.102	308.175	353.41	350.59	337.995	345.038	356.1	356.532	318.634	353.579	336.576	369.303	252.732	267.556	280.412	280.563	305.1	294.381	289.703	275.725	288.293
425		294.791	334.332	366.597	357.926	351.277	336.763	290.301	421.424	421.667	468.896	456.475	436.266	491.462	458.016	565.138	359.469	350.293	309.992	377.705	365.054	335.73	357.712	372.858	358.543	324.84	344.791	356.657	352.858	267.308	271.047	286.329	285.217	301.402	290.326	305.033	263.566	286.91
430		296.061	322.475	377.067	349.05	361.294	352.452	309.254	418.642	404.211	457.887	444.151	445.234	460.957	455.53	560.632	372.221	358.997	323.257	355.237	347.161	302.294	338.647	355.286	374.941	317.517	350.182	360.134	395.174	267.244	279.508	283.968	281.162	314.608	300.998	305.403	279.823	291.018
435		295.594	314.625	371.724	354.301	354.655	340.469	316.163	452.017	419.075	487.127	472.001	464.328	476.849	472.299	596.311	381.346	348.113	330.398	393.436	353.5	340.711	351.832	368.872	370.499	334.605	382.856	365.486	358.615	276.186	266.701	291.553	276.235	308.06	299.18	304.598	278.292	294.16
440		301.51	313.471	375.915	362.314	353.454	360.246	320.123	417.015	456.49	420.419	446.133	464.086	476.161	451.894	567.122	361.462	354.248	318.353	395.724	347.155	352.245	357.033	350.144	362.187	320.317	379.903	344.804	316.532	265.384	273.855	273.066	266.769	313.706	280.812	301.987	265.293	277.685
445		308.969	314.971	363.651	359.065	374.118	353.497	301.246	430.645	444.095	483.832	469.269	446.787	480.064	461.252	566.005	387.229	342.099	325.538	365.59	350.493	360.054	351.103	351.678	363.375	328.026	378.229	341.823	333.44	261.628	268.827	273.553	253.723	297.91	276.377	298.09	256.565	277.668
450		305.653	315.471	365.8	383.818	379.58	351.571	283.793	420.055	444.497	462.5	463.647	465.713	478.615	461.944	561.28	371.644	348.409	312.491	364.064	329.515	347.225	350.325	355.778	358.616	322.192	376.75	328.522	338.33	264.503	277.204	283.555	262.129	301.495	277.518	298.015	270.492	285.026
455		308.113	328.064	364.876	370.53	402.319	347.72	288.649	428.901	506.565	498.647	477.28	511.168	471.2	487.202	604.146	373.667	343.254	324.844	342.019	339.891	320.544	368.895	357.54	364.266	346.634	373.382	340.049	345.917	282.912	291.5	286.719	269.193	301.555	296.97	307.372	287.74	288.552
460		310.789	340.121	374.77	356.642	365.101	341.093	296.971	432.149	475.619	480.11	439.436	463.873	454.787	469.838	562.317	369.808	323.027	318.57	367.494	354.296	314.755	369.233	370.796	369.351	335.267	389.132	335.307	349.495	278.57	296.176	279.833	260.962	289.064	289.864	284.66	265.905	280.926
465		314.496	336.261	368.434	354.201	386.26	345.294	331.167	434.729	442.463	466.624	457.353	480.889	488.491	491.355	581.531	377.669	347.755	331	370.417	351.89	355.858	369.603	361.862	390.46	345.648	400.015	345.245	372.413	287.366	291.673	288.885	274.902	312.661	307.506	306.31	276.008	286.5
470		307.16	325.064	372.293	389.346	370.193	364.684	298.043	459.462	477.184	494.113	459.436	450.549	486.295	466.463	590.899	385.635	348.176	325.883	383.878	345.762	328.574	373.848	363.688	381.815	330.721	395.882	337.043	365.032	296.905	285.958	285.62	269.843	312.043	288.591	309.478	270.377	280.985
475		307.037	327.436	376.844	393.977	389.328	359.305	319.717	478.375	435.864	556.87	469.662	483.75	491.757	482.73	623.209	347.837	374.209	319.663	349.192	346.667	354.578	377.193	355.36	367.026	344.823	380.159	350.309	354.633	278.095	283.439	282.239	275.63	321.128	290.649	309.635	279.299	278.133
480		318.994	332.229	381.777	401.644	433.655	365.89	333.598	490.293	507.163	561.506	492.592	455.279	491.209	515.883	616.996	365.542	364.304	321.313	380.596	340.313	376.897	381.475	363.67	387.915	344.198	393.571	362.808	366.853	265.909	293.148	282.331	271.843	320.227	292.273	308.564	287.093	291.839
485		312.562	314.971	377.221	369.324	403.303	354.263	311.243	492.312	465.531	527.818	491.97	436.877	493.786	501.004	616.606	366.81	352.284	328.714	353.737	344.418	358.314	371.98	358.672	385.144	327.358	417.359	352.179	348.248	281.811	280.659	293.476	286.288	316.564	296.758	316.445	287.736	292.898
490		312.852	327.671	392.777	396.599	363.193	376.511	323.71	478.97	509.619	522.85	481.268	468.365	482.751	503.229	610.94	373.015	384.555	321.525	347.058	360.086	337.127	367.59	359.97	363.118	311.244	380.938	354.303	341.702	292.665	275.128	297.703	282.29	317.011	303.961	322.097	291.324	300.681
495		305.287	342.957	367.41	380.87	354.319	362.418	321.029	451.586	443.218	474.364	458.356	465.152	470.717	472.488	613.067	381.09	380.543	333.594	355.41	354.854	371.255	375.997	383.986	369.658	344.773	407.721	371.473	341.991	281.415	285.296	280.891	262.328	307.552	295.889	299.444	263.631	284.187
500		310.447	352.311	377.59	377.072	391.807	371.48	320.087	456.195	448.17	494.887	477.994	442.84	471.187	474.775	599.709	369.202	376.66	347.851	365.103	375.069	349.255	394.672	376.722	398.46	341.48	413.771	368.126	333.885	279.259	298.567	294.243	263.814	319.383	297.832	309.761	288.279	299.518
505		313.31	361.214	381.221	392.666	418.118	377.576	342.25	478.954	478.293	508.249	524.818	423.201	489.977	503.773	620.868	386.027	369.23	346.849	363.423	369.691	339.657	373.763	376.626	393.159	321.773	407.697	359.224	333.509	268.567	300.693	293.986	265.756	322.393	298.311	317.897	306.235	300.164
510		316.546	373.746	387.187	404.286	385.025	374.107	345.004	515.011	449.156	543.431	529.167	440.426	503.822	541.281	627.772	376.427	369.696	326.416	340.038	352.305	355.304	375.388	389.362	368.018	339.334	403.868	351.194	330.06	290.22	316.648	294.526	277.982	318.125	299.095	305.49	307.198	299.806
515		297.375	366.814	381.807	374.038	351.235	360.28	330.511	502.673	486.19	525.85	510.009	483.725	499.623	536.796	618.478	385.758	358.391	343.04	379.083	392.993	361.324	381.87	406.7	385.882	333.945	395.668	368.844	368.523	277.674	287.128	283.175	252.257	296.233	283.945	293.946	275.362	287.304
520		318.36	377.964	397.171	395.005	421.74	381.141	341.902	479.111	465.163	520.422	495.442	448.246	496.742	493.798	620.967	382.631	364.233	324.873	399	344.991	332.196	375.672	375.028	372.233	326.892	389.294	359.198	375.578	296.802	281.631	296.6	261.426	322.792	307.899	315.295	284.325	303.394
525		322.991	361.743	381.273	400.304	399.252	352.376	328.699	475.325	511.041	522.89	486.906	474.902	500.933	518.995	604.875	390.235	390.176	326.687	389.41	369.161	343.951	407.05	376.664	372.438	340.715	406.785	351.51	359.252	273.97	282.955	282.034	262.169	308.039	296.18	304.573	283.092	291.834
530		309.124	363.407	362.067	375.686	397.63	379.076	317.236	506.167	537.687	516.347	513.148	505.508	534.999	541.074	634.424	399.781	398.57	345.727	375.269	390.067	353.716	401.235	396.378	395.799	365.817	420.779	381.205	376.55	276.631	275.642	279.92	265.47	305.482	311.806	318.053	290.061	297.452
535		302.732	361.375	381.961	391.261	403.748	366.167	339.736	483.142	481.299	503.382	500.707	478.652	479.534	517.22	609.761	387.877	413.313	324.082	392.397	366.242	345.309	381.165	392.44	392.749	352.512	390.235	361.326	369.078	292.314	288.43	298.339	280.563	318.321	316.874	324.036	309.453	304.944
540		320.521	378.993	390.84	407.764	473.95	382.958	331.826	503.19	568.551	535.697	529.036	450.705	531.816	536.124	656.028	386.94	411.546	334.194	377.75	373.403	357.461	392.092	405.872	387.486	346.555	393.329	375.631	370.28	281.027	295.592	297.295	284.432	329.676	314.287	314.907	295.205	309.676
545		321.962	376.136	395.915	401.286	472	365.212	339.859	480.211	505.211	531.587	500.374	416.197	483.753	504.578	610.37	401.096	387.155	337.915	393.103	391.213	351.314	407.353	394.844	406.089	354.003	412.738	362.998	364.454	261.686	284.226	278.272	278.075	315.36	296.144	309.664	284.51	299.371
550		311.299	369.275	378.321	395.438	413.58	357.684	332.243	516.283	505.531	532.636	525.885	449.672	516.377	544.562	649.715	392.544	412.684	321.52	402.628	379.586	367.216	420.025	396.662	384.238	342.041	412.671	363.904	360.087	282.918	307.179	306.438	308.463	344.004	322.41	332.605	289.376	324.041
555		322.905	395.946	386.271	399.577	411.025	376.797	345.899	510.978	513.483	570.566	515.801	480.119	529.674	534.773	638.693	377.996	409.2	359.374	382.154	383.139	369.725	409.125	399.27	383.806	344.372	434.718	369.064	360.908	277.595	282.682	304.608	298.297	326.498	314.042	323.65	293.882	311.168
560		320.019	376.05	387.262	389.906	456.134	371.373	343.83	515.765	476.245	553.656	517.9	451.98	528.452	513.521	654.68	359.467	390.484	338.825	393.09	371.631	376.637	410.975	390.752	372.555	355.192	436.006	362.795	355.078	295.866	301.184	307.484	289.889	328.628	322.899	332.595	292.163	313.66
565		326.122	369.621	385.974	385.796	408.387	371.895	365.543	516.886	477.571	553.676	537.484	445.328	543.748	516.966	693.963	384.431	387.684	343.286	394.218	392.451	382.961	417.85	406.634	410.224	390.962	446.059	380.535	350.206	304.82	318.561	301.214	291.514	307.301	315.161	322.609	282.45	302.251
570		317.627	369.932	404.967	395.279	444.681	377.918	365.924	512.909	510.442	583.581	541.607	479.434	526.256	520.056	701.161	383.842	387.018	319.56	390.705	373.624	353.333	403.272	405.986	399.464	357.91	436.621	369.608	350.78	291.107	291.679	307.583	302.517	320.344	323.012	338.265	294.078	301.592
575		311.807	358.904	385.495	379.266	388.849	355.017	339.667	506.331	529.435	573.529	536.256	455.357	542.268	550.652	697.438	393.477	405.919	320	416.84	381.83	357.99	416.168	397.336	389.717	379.567	448.718	373.444	342.739	283.195	283.718	303.059	297.732	323.957	314.807	320.877	287.166	301.937
580		327.813	345.775	406.924	404.157	397.866	369.24	335.692	505.22	512.374	556.52	539.954	481.697	527.005	537.578	692.194	389.731	383.242	312.358	386.788	370.094	361.789	375.39	394.154	401.438	387.256	415.488	359.904	358.161	278.707	295.751	301.943	302.951	327.923	310.471	335.882	307.009	295.006
585		319.266	361.082	379.456	392.38	379	371.667	326.409	539.154	470.66	569.384	534.106	515.148	548.228	537.431	705.151	392.952	416.352	321.143	428.679	376.79	356.534	373.848	423.696	404.969	390.817	449.291	368.305	366.812	298.692	302.732	309.534	293.113	341.372	322.214	361.394	300.976	318.215
590		328.653	388.725	401.173	390.03	415.353	384.339	359.308	513.316	548.959	564.951	531.444	474.439	551.381	548.643	662.671	382.542	364.296	320.523	387.91	379.354	342.328	379.788	407.276	397.157	367.096	404.144	352.143	359.138	272.207	287.807	287.318	277.659	317.147	299.709	337.817	277.308	294.393
595		320.666	388.021	410.69	413.629	383.286	381.833	346.572	525.94	559.537	584.728	543.469	495.127	563.846	567.187	699.266	394.112	370.015	322.631	381.109	373.026	359.01	404.675	403.294	393.379	354.119	411.444	359.006	346.931	281.271	306.525	297.597	277.599	316.191	313.012	336.572	296.075	309.453
600		308.908	358.946	391.343	395.147	416.622	351.297	338.152	537.766	540.884	592.431	534.806	486.123	572.283	538.283	685.194	379.558	383.609	338.334	391.314	380.863	347.353	411.89	427.038	414.771	362.017	422.471	365.217	349.596	283.75	306.31	296.342	278.271	324.597	317.545	340.685	287.997	304.17

## Sheet: +untransfected cell lysate
time (s)		Fluorescence intensity of dC2-Fab
		1	2	3	4	5	6	7	8	9	10	11	12	13	14	15
0		261.676	253.28	260.333	236.533	263.961	264.876	262.394	265.431	261.352	256.768	261.977	240.59	265.605	250.287	256.919
5		265.795	257.505	268.885	234.363	263.79	266.553	261.016	272.275	259.542	255.339	263.903	239.333	258.295	248.495	255.515
10		254.854	255.011	262.698	246.09	274.871	276.382	271.431	274.931	268.153	263.012	271.624	248.679	265.163	257.926	262.08
15		262.281	252.495	265.448	242.915	272.378	274.194	271.996	272.025	266.789	260.917	269.115	247.942	260.306	255.995	256.171
20		257.714	249.172	255.885	244.061	269.532	270.494	262.089	275.312	263.124	255.839	267.33	243.244	263.764	251.931	259.339
25		261.3	250.763	268.208	241.453	274.202	276.212	265.049	274.581	268.662	259.411	268.096	245.378	265.643	259.764	253.309
30		254.67	241.43	249.448	239.981	266.335	267.553	262.378	268.119	262.312	253.012	264.943	242.532	262.578	246.954	267.422
35		249.635	247.14	254.344	244.495	275.103	274.224	264.638	268.25	263.918	263.881	265.571	241.647	266.225	253.884	264.34
40		258.105	254.527	269.771	238.33	269.639	268.059	254.654	268.125	262.523	252.405	262.837	235.135	256.419	249.565	256.546
45		257.411	253.376	265.604	242.524	275.712	274.482	267.362	280.081	269.608	256.298	271.827	246.949	267.384	258.676	264.29
50		266.311	253.624	266.844	235.038	273.858	269.118	258.654	270.987	262.749	250.744	261.771	242.865	264.849	255.616	256.391
55		265.097	264.785	267.823	237.684	274.296	271.841	266.862	269.763	266.336	260.982	266.039	243.66	270.209	263.144	259.355
60		271.976	259.151	274.417	248.774	274.931	284.847	269.228	281.663	273.596	266.464	272.18	252.647	268.364	261.028	264.936
65		257.338	258.043	264.771	241.561	270.884	270.341	264.549	275.175	269.221	252.845	266.109	246.429	260.682	249.815	258.435
70		266.786	257.344	272.354	244.863	278.979	272.453	267.573	273.337	270.293	255.571	270.938	249.91	267.221	259.69	263.366
75		266.238	261.247	262.208	236.113	268.459	266.353	260.451	263.719	262.434	247.524	263.365	240.006	264.671	260.102	255.562
80		270.673	260.462	265.969	237.25	264.79	266.288	253.659	261.4	260.915	250.649	262.264	237.237	264.988	258.597	264.207
85		273.232	265.806	273.719	241.443	274.133	280.524	269.35	275.9	266.469	255.286	270.656	248.276	263.833	254.343	266.961
90		262.084	253.075	263.979	245.099	273.987	278.788	271.313	270.219	270.007	266.435	272.472	247.263	264.682	255.194	261.845
95		256.119	251.194	260.792	233.689	262.79	266.229	256.846	264.744	254.655	253.006	261.337	236.474	269.911	263.542	255.526
100		265.8	261.118	270.021	235.557	264.597	263.671	254.862	264.938	258.366	249.756	259.86	235.481	262.857	249.755	258.316
105		254.232	246.129	261.646	235.684	265.382	263.529	258.386	259.744	256.728	247.756	260.03	237.41	257.426	249.602	263.205
110		252.684	252.14	253.385	243.849	275.897	276.606	261.545	272.044	267.183	259.167	265.708	245.974	264.581	255.977	260.998
115		252.673	246.054	256.198	237.505	268.429	262.594	252.435	266.55	257.333	246.196	260.951	235.429	261.322	253.421	260.816
120		264.586	261.452	268.104	237.458	269.296	271.982	260.72	267.7	259.239	248.839	264.269	239.167	267.868	262.472	255.127
125		264.597	257.484	266.885	240.255	266.365	271.353	261.476	265.312	261.174	252.131	264.623	240.545	268.988	262.764	257.036
130		268.041	256.892	263.823	236.019	264.146	260.335	260.467	264.013	260.627	253.554	263.237	242.09	257.643	251.949	260.927
135		264.638	262.935	270.312	241.665	267.052	273.476	264.26	276.594	266.453	259.946	269.754	241.026	265.543	258.31	255.687
140		258.908	251.237	249.073	238.505	268.755	270.641	260.48	273.744	263.148	249.804	264.572	241.878	252.601	251.787	258.746
145		259.414	249	262.344	237.646	266.326	266.982	256.61	267.544	263.319	251.679	264.48	247.705	262.62	255.856	263.521
150		263.224	252.871	267.521	237.788	268.888	265.047	262.48	266.188	261.009	253.369	266.607	241.885	267.93	262.106	253.889
155		255.203	246.129	257.875	245.439	273.687	271.218	270.699	270.575	264.462	259.696	272.317	244.904	268.388	258.5	252.906
160		257.584	252.075	258.021	244.462	263.034	268.012	260.606	261.587	259.197	247.923	262.037	240.173	268.512	259.157	253.283
165		262.308	254.688	257.531	239.292	269.609	272.806	261.244	268.456	267.93	252.827	267.8	247.462	258.174	250.495	256.565
170		264.67	255.226	264.333	234.259	265.519	267.512	260.378	270.875	258.009	246.899	260.863	240.615	265.996	258.843	258.762
175		260.459	253.247	260.99	240.42	276.369	272.082	267.841	278.006	263.66	255.631	268.953	245.455	258.655	255.903	262.174
180		264.405	255.753	258.302	236.472	264.717	263.771	257.142	270.819	259.692	253.75	262.52	239.276	258.841	252.977	256
185		256.922	252.151	264.208	242.443	272.571	276.206	265.455	275.619	266.35	258.744	269.241	244.558	255.558	252.537	266.914
190		261.081	253.839	271.385	240.024	272.03	272.035	262.878	271.194	264.751	258.536	269.122	243.654	257.395	252.657	253.275
195		258.938	258.086	268.021	238.665	260.627	262.4	260.049	267.469	258.373	253.696	261.283	239.66	266.12	259.106	257.627
200		253.6	245.796	252.083	235.835	263.034	264.782	257.008	263.594	256.244	253.048	262.221	239.109	255.744	255.495	254.037
205		265.565	261.892	263.698	239.594	264.845	266.618	255.028	262.406	258.38	246.804	260.892	234.218	260.531	249.606	255.648
210		251.146	246.86	257.333	233.042	267.433	267.506	260.26	262.769	258.408	250.375	261.52	233.769	255.775	255.898	267.692
215		254.23	246.656	264.26	241.066	272.021	270.035	263.756	265.862	264.326	253.369	267.743	237.853	267.915	253.356	257.01
220		250.535	246.054	256.76	240.363	272.545	270.765	266.736	270.206	260.869	256.113	264.377	238.282	266.473	256.19	256.388
225		254.014	251.398	259.26	240.08	272.73	273.418	266.923	270.862	268.803	259.244	270.197	244.468	266.767	262.736	264.591
230		265.762	257.978	269.833	245.439	271.318	272.741	264.516	271.725	268.303	261.054	270.206	247.032	268.128	255.347	255.612
235		263.435	253.667	269.135	242.774	266.785	265.282	260.959	267.25	262.937	252.75	263.7	237.372	259.729	249.741	266.863
240		259.973	259.204	264.104	244.981	272.798	278.018	257.898	271.6	265.225	256.875	270.746	245.558	263.899	250.745	255.125
245		252.738	246.581	255.833	245.042	277.506	276.912	269.939	277.869	268.04	257.946	273.303	245.199	256.562	252.653	264.524
250		253.511	245.656	258.083	242.561	273.446	277.247	269.614	272.969	267.906	257.923	272.163	244.923	266.872	256.806	260.256
255		251.511	244.419	259.208	244.514	272.335	278.494	268.866	277.219	264.93	259.411	271.223	241.827	266.531	255.819	253.678
260		262.805	252.333	271.24	238.16	270.403	268.129	260.008	266.962	263.937	252.089	264.357	238.923	264.698	259	256.554
265		253.635	246.968	260.344	246.854	282.069	280.671	268.236	280.881	267.958	259.208	274.215	246.365	259.628	253.606	265.3
270		253.478	243.194	258.698	237.679	267.609	271.506	259.634	265.306	261.345	249.917	264.14	242.282	265.748	258.532	260.003
275		262.724	256.71	263.74	237.396	267.845	273.994	258.22	266.994	261.19	251.042	261.137	241.218	268.403	261.037	261.362
280		256.603	243.495	256.615	240.321	273.476	276.712	265.366	269.069	263.627	258.685	268.754	235.788	268.888	262.301	255.121
285		251.149	249.935	257.771	243.665	271.597	271.647	266.341	270.006	264.392	253.625	269.395	246.071	261.849	258.19	256.288
290		263.641	265.699	264.24	247.038	273.12	274.094	265.39	274.312	270.862	263.381	269.39	241.141	265.446	256.065	259.759
295		252.803	245.828	261.198	241.165	273.167	274.376	263.626	273.513	266.434	255.851	270.003	239.808	260.953	254.653	256.129
300		260.9	248.409	258.906	241.967	269.841	268.4	257.589	267.956	261.711	254.798	265.15	242.75	255.283	253.968	265.879
305		254.959	247.903	254.094	234.59	265.76	270.918	253.26	260.806	255.528	248.887	259.993	235.474	274.655	263.597	264.41
310		262.114	256.914	267.875	236.807	264.833	265.659	261.423	264.419	256.11	247.381	260.795	238.038	262.047	258.713	253.384
315		258.232	261.032	255.469	236.363	265.369	264.824	259.232	267.181	259.77	254	263.251	242.776	261.628	255.042	261.59
320		260.027	248.043	267.51	243.722	272.579	275.294	265.159	270.163	267.953	260.274	270.25	243.019	263.984	255.171	253.024
325		253.354	254.366	255.5	240.132	272.403	272.065	260.463	264.913	262.744	249.232	265.329	242.75	263.233	265.148	267.668
330		255.997	248.376	252	245.434	271.142	270.912	265.138	275.85	265.817	254.036	268.767	242.474	263.581	255.787	266.324
335		266.773	262.925	264.323	234.325	264.391	263.353	260.098	263.519	256.596	246.417	257.698	233.205	261.186	251.704	261.748
340		254.176	253.473	255.333	240.071	270.249	266.418	264.431	273.987	263.662	257.089	266.488	237.891	257.422	253.394	261.992
345		264.362	262.118	259.906	242.722	273.266	274.729	263.614	272.25	264.519	267.196	269.912	245.821	271.074	261.625	260.748
350		266.235	260.849	267.302	243.052	270.773	272.365	268.037	275.8	269.038	263.22	270.762	246.769	253.566	248.296	260.583
355		253.754	248.129	263.458	240.802	274.88	278.424	267.366	277.056	267.178	265.113	272.49	249.641	268.415	256.477	266.36
360		266.843	254.871	265.927	238.759	272.33	276.488	269.293	268.831	266.256	255.673	268.803	247.872	265.407	262.199	252.679
365		265.797	262.645	267.656	242.632	273.219	277.088	268.329	274.294	263.937	254.792	270.166	243.218	258.496	253.245	265.739
370		268.119	259.925	267.99	241.33	269.103	272.906	258.085	271.281	260.887	257.226	266.677	241.109	257.806	252.88	258.997
375		261.254	258.527	267.125	241.34	272.034	267.041	262.744	266.706	262.678	256.756	264.792	246.615	267.236	255.755	270.272
380		264.005	263.129	270.448	239.575	269.12	269.765	267.15	273.538	266.404	255.435	265.379	241.635	259.791	256.653	265.537
385		261.592	254.925	261.271	244.575	274.76	271.471	267.817	270.138	264.697	256.827	265.354	244.173	263.643	260.426	258.07
390		258.668	249.075	258.375	245.231	272.755	273.071	264.825	273.581	264.453	258.774	268.391	247.846	260.035	255.12	257.642
395		255.597	250.226	262.042	239.123	264.773	268.418	262.431	267.188	259.441	249.887	263.863	240.5	263.484	253.037	258.194
400		267.219	263.86	267.906	247.594	275.657	282.553	268.073	276.331	267.89	255.94	271.097	248.846	262.915	254.25	256.757
405		258.654	243.409	252.396	239.684	266.528	262.329	261.366	269.269	259.732	248.173	263.043	238.654	265.888	256.333	264.168
410		265.903	249.14	266.365	240.774	272.425	278.976	263.297	271.2	263.146	257.399	268.067	244.782	267.326	258.815	256.326
415		257.93	256.011	259.625	237.896	270.009	265.753	260.52	266.875	256.455	242.661	260.537	239.417	267.279	258.958	258.104
420		267.3	257.086	270.667	236.038	271.052	264.906	258.008	268.619	263.951	253.518	265.272	239.872	267.008	260.481	261.793
425		254.454	250.043	264.156	239.118	264.391	265.035	258.394	271.9	253.141	252.024	258.81	231.897	261.973	252.259	254.876
430		257.135	253.731	263.833	235.981	269.665	269.871	256.752	269.95	261.345	254.244	259.103	240.628	269.085	262.245	261.505
435		265.454	265.247	257.427	236.377	271.352	271.382	263.967	267.6	263.052	258.018	267.8	244.981	256.717	252.565	256.568
440		261.395	249.742	259.615	245.849	283.197	272.494	274.057	274.05	272.528	262.387	273.012	248.154	258.066	250.366	258.331
445		255.081	251.613	263.917	245.792	276.459	275.659	270.589	272.569	269.192	256.446	271.199	242.288	264.643	260.329	255.567
450		269.7	264.602	269.323	243.099	273.682	273.788	268.427	277.019	266.535	255.262	270.565	247.135	264.155	256.741	259.151
455		258.457	253.021	269.74	239.057	271.408	279.253	270.691	274.075	264.991	252.679	270.292	241.346	265.384	254.657	257.752
460		265.681	267.688	268.677	239.425	263.33	269.2	264.354	276.456	262.641	258.863	265.448	247.167	256.124	248.898	264.982
465		254.503	249.667	256.927	235.108	263.579	265.494	264.537	266.138	258.761	252.667	264.607	240.872	263.279	258.083	258.07
470		257.578	256.054	263.25	242.42	270.871	269.465	267.984	274.581	267.678	257.036	271.16	241.551	264.357	253.991	261.303
475		259.905	245.979	262.125	240.774	268.639	275.582	268.919	271.819	264.791	255.065	268.682	243.244	256.651	251.954	260.316
480		258.395	251.28	260.75	235.693	264.901	265.271	257.715	261.375	257.275	247.798	259.93	235.128	260.45	247.671	258.599
485		266.457	255.28	263.198	237.151	263.605	268.159	257.78	269.413	258.986	249.423	262.638	240.705	260.213	253.773	261.13
490		254.068	254.108	259.271	232.509	262.609	271.341	259.764	276.169	260.162	249.881	263.56	239.333	263.291	255.532	264.375
495		263.054	254.011	261.906	237.189	261.674	271.794	259.398	270.263	262.369	254.054	267.047	240.609	259.353	250.111	257.064
500		256.303	248.914	265.927	238.307	268.112	275.876	258.065	263.05	260.136	251.31	264.15	245.115	264.671	259.634	254.389
505		268.832	263.409	271.312	238.175	264.112	268.688	258.874	265.819	262.272	249.095	264.059	238.449	263.992	250.514	257.827
510		265.159	259.538	272.177	247.825	273.828	284.318	272.167	275.056	268.566	263.036	274.579	247.667	255.798	246.468	258.174
515		255.859	249.28	266.948	243.236	271.755	274.188	266.557	274.45	263.66	253.077	268.427	237.263	261.744	259.468	257.386
520		262.743	250.806	264.312	243.623	279.262	274.688	265.63	273.388	269.174	262.804	269.811	243.891	265.864	257.532	262.787
525		268.473	254.624	267.948	239.863	271.605	273.224	265.512	269.656	259.624	253.375	264.595	243.237	252.519	243.745	265.261
530		261.524	255.452	269.094	235.943	270.828	263.829	261.703	268.075	261.718	251.131	263.543	236.205	266.136	261.292	262.721
535		262.322	256.484	268.708	245.009	273.584	270.124	260.045	277.35	265.721	258.018	268.302	240.385	262.229	252.296	256.933
540		261.454	254.613	265.396	244.005	272.112	272.841	264.35	268.663	262.087	254.065	265.98	244.904	259.31	249.537	260.881
545		272.8	260.548	270.562	239.142	264.828	276.065	260.073	272	262.81	250.673	263.681	240.455	260.872	253.13	265.251
550		260.438	251.71	262.312	235.623	268.751	269.082	258.504	267.931	259.07	250.661	264.085	236.481	259.721	256.657	254.249
555		262.311	256.72	264.844	242.387	273.262	273.271	265.72	272.263	265.913	254.845	266.832	244.468	267.682	261.236	259.171
560		260.919	249.914	259.094	233.755	270.76	266.182	259.374	267.744	255.991	247.613	264.363	234.365	266.659	256.356	253.933
565		264.611	257.075	273.854	244.094	276.79	274.835	268.87	275.744	270.81	265.446	272.574	247.308	263.539	258.431	261.775
570		261.465	257.118	260.583	236.731	266.888	268.912	261.614	267.419	261.012	256.089	264.08	239.724	264.791	255.444	254.721
575		267.759	253.204	264.667	241.693	276.966	273.324	263.077	273.712	263.631	255.958	268.29	242.891	266.981	260.407	255.668
580		258.086	252.355	257.542	240.491	267.815	266.206	258.415	257.344	257.406	246.125	262.235	238.269	259.112	252.032	255.176
585		259.23	254.118	264.771	242.491	278.386	279.353	263.785	274.094	263.7	249.494	266.789	246.558	265.016	259.12	260.941
590		269.457	261.613	278.302	238.41	265.661	269.5	258.28	268.131	259.761	249.946	259.722	237.167	265.527	259.472	259.322
595		253.324	257.258	265.458	245.561	281.811	282.588	265.35	272.981	266.378	255.399	272.717	248	260.678	251.366	256.79
600		272.265	256.753	263.469	240.057	273.481	277.1	266.419	276.362	266.906	260.81	271.232	243.391	260.74	256.44	265.182
