# Supplementary material for: MATCAP1 preferentially binds an expanded tubulin conformation to generate detyrosinated and ΔC2 α-tubulin
Source: EMBO J. 2026 Apr 13;45(12):4257–82. doi: 10.1038/s44318-026-00772-6 (PMC13269789; doi:10.1038/s44318-026-00772-6)
Supplement: Supplementary file 3 — Source data Fig. 2 [file 44318_2026_772_MOESM3_ESM.zip › source data_Figure 2/2F/README.txt]

“Raw” files are the original multi-channel/RGB acquisition files.
Correlated “labeled” files contain single-channel inverted grayscale images. These files include molecular weight markers and boxes indicating the cropped areas used in the final figure panels.
Images from the ΔC2 IgG membrane and GST were horizontally flipped during figure assembly to match the sample loading order of the ΔC2-Fab647 membrane.
