# Supplementary material for: MATCAP1 preferentially binds an expanded tubulin conformation to generate detyrosinated and ΔC2 α-tubulin
Source: EMBO J. 2026 Apr 13;45(12):4257–82. doi: 10.1038/s44318-026-00772-6 (PMC13269789; doi:10.1038/s44318-026-00772-6)
Supplement: Supplementary file 3 — Source data Fig. 2 [file 44318_2026_772_MOESM3_ESM.zip › source data_Figure 2/2C/README.txt]

ΔY-Fab kymographs were generated by stacking the time-lapse images of the ΔY-Fab probe along individual microtubules during 10 minutes of imaging.
