# Supplementary material for: MATCAP1 preferentially binds an expanded tubulin conformation to generate detyrosinated and ΔC2 α-tubulin
Source: EMBO J. 2026 Apr 13;45(12):4257–82. doi: 10.1038/s44318-026-00772-6 (PMC13269789; doi:10.1038/s44318-026-00772-6)
Supplement: Supplementary file 3 — Source data Fig. 2 [file 44318_2026_772_MOESM3_ESM.zip › source data_Figure 2/2D/Fluor intensity of dY-Fab over time.xlsx]

## Sheet: +VASH1
time (s)		Fluorescence intensity of dY-Fab
		1	2	3	4	5	6	7	8	9	10	11	12	13	14	15	16	17	18	19	20	21	22	23	24	25	26	27	28	29	30	31	32	33	34	35	36	37	38	39
0		250.227	303.429	250.688	269.71	309.979	244.328	288.175	287.329	302.197	308.961	258.273	296.86	297.476	328.276	289.81	246.87	251.288	244.177	276.049	262.938	260.384	292.287	304.404	273.642	214.538	277.816	241.655	272.289	246.695	246.647	271.49	328.918	238.686	278.754	257.885	263.953	297.523	259.012	247.58
5		252.802	306.922	262.495	287.31	321	253.857	302.717	292.429	312.737	329.776	259.467	312.636	322.199	329.038	307.316	252.251	259.905	246.877	281.97	259.403	263.5	285.146	309.939	267.751	236.312	281.316	247.964	268.597	248.521	251.88	282.811	348.208	251.075	294.028	275.171	275.604	310.062	282.558	256.85
10		264.135	317.164	268.785	305.869	329.01	262.303	316.898	305.236	319.151	318.586	278.067	327.262	340.333	335.763	315.949	266.873	269.899	256.677	289.186	264.187	271.08	299.591	339.079	275.607	208.468	292.718	253.176	267.94	258.473	247.927	284.25	349.552	251.216	292.223	270.571	262.409	293.125	279.329	258.2
15		273.517	326.429	277.828	301.579	341.281	290.902	316.801	314.615	321.974	326.197	283.079	332.607	352.368	352.385	333.81	271.127	270.05	260.012	305.729	281.201	281.268	307.598	331.982	278.085	204.884	303.335	250.939	291.134	269.192	257.9	291.301	365.661	264.988	306.559	284.825	276.369	315.789	295.767	272.33
20		274.589	322.183	280.516	313.724	335.896	269.697	323.53	329.944	337.164	338.993	294.848	344.449	351.507	355.718	329.494	281.485	278.377	259.096	301.991	277.886	277.384	315.421	351.114	286.453	246.792	297.977	257.527	272.987	258.76	251.04	284.617	367.82	260.18	294.911	280.008	265.651	310.68	292.867	266.15
25		277.551	329.041	278.366	313.359	335.802	291.369	328.235	359.037	335.395	343.289	299.473	348.43	357.892	352.071	327.62	278.399	275.006	260.462	298.841	285.853	284.109	326.988	343.149	284.239	242.636	318.056	259.533	277.302	261.754	263.88	285.26	362.273	262.816	304.564	287.167	272.51	324.219	292.442	276.37
30		285.227	331.443	305.731	310.766	365.333	305.672	345.608	369.975	345.487	356.822	301.248	358.383	366.325	364.987	325.962	282.601	275.916	258.473	300.098	281.179	263.71	321.945	368.439	292.075	216.191	299.274	272.739	268.107	266.186	263.107	286.383	365.011	256.255	311.916	285.972	275.758	336.875	294.45	279.64
35		284.391	358.037	309.935	313.276	367.24	292.926	358.301	386	359.829	342.237	302.091	379.981	367.823	357.212	327.861	290.651	282.081	266.496	308.793	285.777	275.094	332.177	374.254	298.851	272.168	322.925	270.424	274.705	278.353	264.993	299.02	377.361	261.169	322.989	285.683	282.752	333.984	297.036	291.4
40		294.585	360.265	311.968	308.855	361.74	285.279	366.753	382.82	358.474	350.921	331.115	385.551	372.827	374.981	354.582	287.393	291.832	276.219	329.412	308.073	298.717	323.762	362.123	313.298	270.867	342.474	270.842	303.725	288.713	269.42	293.199	380.098	274.326	331.453	298.655	278.691	354.734	311.643	297.16
45		301.464	356.475	317.28	323.31	369.26	301.258	360.44	413.224	369.454	348.618	345.606	395.037	392.507	378.372	354.203	285.692	285.455	273.758	325.543	301.443	286.826	327.335	362.228	314.901	264.983	330.662	254.152	305.705	287.326	278.4	299.352	385.945	268.867	334.961	309.841	272.852	367.469	316.273	301.3
50		294.918	339.621	301.581	321.124	372.781	308.053	370.741	404.385	365.52	359.447	364.018	380.318	399.087	385.026	352.101	293.098	289.302	275.965	324.412	298.062	287.239	339.213	371.982	313.209	261.711	341.455	260.339	313.06	291.189	276.8	306.944	401.787	288.055	354.453	307.333	277.772	372.773	334.574	306.56
55		300.092	351.539	313.118	340.428	393.615	323.602	375.855	407.23	383.428	369.855	355.339	408.729	409.381	401.641	372.861	308.367	301.506	289.462	340.402	317.784	299.5	356.098	402.404	324.572	269.624	343.733	269.224	331.577	294.213	282.947	310.204	411.421	295.055	367.816	319.936	282.309	365.727	338.474	335.07
60		289.357	362.096	321.645	317.828	388.094	300.377	375.355	397.236	382.862	353.368	359.788	399.224	393.918	410.513	375.684	308.142	308.391	291.581	338.14	334.304	300.971	352.976	406.228	330.338	286.694	353.82	272.333	325.819	304.545	279.727	304.24	422.71	297.329	367.983	320.452	291.638	389.625	335.727	322.44
65		299.111	360.658	316.613	339.91	388.531	331.611	374.705	412.609	404.684	368.586	384.139	394.215	398.84	399.577	384.089	299.793	301.559	283.896	333.607	328.238	304.942	345.134	386.632	328.303	301.532	349.338	264.497	330.705	301.704	286.113	320.893	435.519	298.788	392.447	322.817	302.96	391.008	347.787	326.32
70		311.517	363.502	324.591	368.048	387.052	318.84	387.247	413.019	408.737	369.52	388.776	412.178	419.792	420.404	405.025	323.29	311.827	291.208	350.726	336.11	300.79	355.03	396.851	346.662	293.324	373.38	273.624	334.752	311.317	281.893	326.872	445.301	301.169	381.71	341.032	311.322	402.102	349.98	312.74
75		309.826	385.543	320.312	334.876	390.583	348.418	368.819	419.286	394.118	373.447	375.739	394.075	412.909	413.34	370.316	302.979	303.363	290.054	350.909	333.19	294.043	353.829	378.956	336.109	295.861	355.064	268.545	320.785	304.653	276.327	315.679	431.35	299.561	366.302	331.337	312.248	393.383	348.59	323.81
80		311.328	373.991	316.183	345.855	372.25	342.795	379.675	420.602	388.691	388.809	386.933	405	426.429	422.404	400.582	317.29	319.525	294.196	354.649	356.788	301.833	371.335	403.579	340.02	302.63	386.579	267.855	328.765	314.554	273.84	327.092	442.656	306.949	376.866	334.921	308.792	373.203	347.875	343.14
85		335.348	382.178	324.559	349.4	379.75	357.758	378.916	443.752	390.086	368.23	401.715	401.972	430.823	417.885	391.772	332.263	330.372	298.562	365.277	356.648	312.203	384.878	407.316	347.965	343.769	395.282	281.43	336.215	316.228	293.493	330.745	446.273	300.91	391.603	332.401	308.114	382.25	356.129	346.46
90		331.865	385.484	350.054	347.372	404.062	348.32	401.108	459.068	390.428	388.388	403.206	416.514	431.58	436.718	428.139	328.47	320.472	302.658	365.293	356.139	294.623	377.402	423.553	355.065	338.243	385.97	286.206	344.329	311.434	289.987	324.01	432.781	306.298	385.324	328.714	304.497	374.836	349.116	338.14
95		330.449	391.79	345.355	357.069	418.031	370.623	407.59	447.789	406.842	379.138	392.176	404.14	416.255	437.494	418.443	332.808	315.804	299.231	356.198	354.608	303.268	364.543	420.728	331.114	333.006	391.564	283.158	333.242	309.129	304.94	340.776	458.213	314.875	409.441	336.635	303.846	396.172	357.711	368.21
100		320.995	403.283	342.559	351.041	413.177	373.861	418.416	447.199	420.401	382.066	399.648	421.234	445.152	447.449	426.114	335.175	324.24	300.804	372.36	363.579	311.058	378.049	443.588	349.627	354.873	405.977	301.406	356.322	329.102	298.707	322.112	461.667	309.439	380.296	342.952	309.946	430	365.165	343.61
105		324.913	404.283	348.72	371.069	423.531	356.434	401.904	442.646	427.704	397.158	421.661	433.71	438.139	459.263	440.127	339.864	321.813	300.527	373.125	367.381	308.688	373.335	454.254	357.766	368.514	402.929	299.048	361.799	328.874	290.4	331.173	480.197	307.596	395.464	345.643	307.671	429.742	359.594	340.95
110		341.077	394.297	341.247	388.2	426.427	383.689	403.922	458.888	428.967	399.467	416.952	439.505	457.978	456.372	443.949	344.107	327.81	312.962	370.982	371.821	319.884	387.134	442.307	374.537	382.659	405.579	307.358	360.121	324.701	293.28	329.5	462.913	308.988	404.503	337.226	312.638	397.227	359.313	336.71
115		338.807	417.187	330.194	376.317	438.458	386.098	410.518	486.696	455.645	408.23	415.291	436.364	447.736	465.218	435.797	339.562	333.332	314.238	377.226	382.626	327.174	390.134	442.912	374.831	360.827	407.06	305.339	379.913	324.913	301.04	343.944	492.579	309.008	419.039	354.044	314.785	434.5	378.333	349.68
120		350.976	418.128	348.57	389.566	434.562	391.246	429.392	489.106	457.237	401.691	416.388	449.308	460.381	464.333	457.076	346.917	331.394	309.554	371.393	377.198	320.022	391.841	453.982	361.209	353.387	401.767	298.521	373.604	326.856	299.66	350.372	497.169	315.22	421.352	357.778	323.114	447.867	383.759	349.49
125		343.541	415.95	355.065	381.317	446.771	375.332	418.325	493.46	465.868	401.375	413.333	430.336	438.108	467.199	470.063	340.21	320.439	293.862	368.57	352.19	299.616	384.89	434.079	369.418	344.491	380.692	297.848	360.215	312.922	299.473	345.668	455.918	317.596	412.693	335.94	324.758	402.805	352.498	342.55
130		348.135	418.288	347.634	385.545	451.104	413.77	423.277	496.77	465.77	420.507	433.891	452.748	440.758	502.628	478.354	355.154	322.313	310.177	366.598	374.982	324.616	398.927	476.754	385.045	377.705	412.004	313.236	397.671	330.844	302.98	351.566	488.437	325.133	423.48	366.476	325.336	415.258	371.924	351.61
135		343.377	427.84	342.516	367.917	448.094	385.566	418.675	509.472	464.579	418.243	425.539	431.14	445.732	506.115	465.646	356.704	330.422	302.908	371.055	380.418	314.486	384.195	450.456	372.876	361.017	396.883	312.442	369.396	317.979	299.64	350.974	481.552	320.271	421.212	362.472	318.107	419.102	372.044	345.33
140		354.541	430.009	356.613	395.676	450.24	411.889	446.512	539.199	479.303	423.118	428.424	442.907	465.81	509.487	462.025	349.834	320.349	307.904	367.509	360.348	307.087	398.323	447.079	383.289	373.763	378.41	321.667	386.389	317.509	320.3	349.837	505.279	323.165	429.916	375.198	339.06	426.742	373.55	373.23
145		354.517	418.087	344.527	393.179	433.156	424.877	450.163	504.317	474.967	437.612	445.806	471.308	450.931	504.212	495.354	359.379	336.779	307.938	379.905	374.366	315.79	400.982	455.86	392.03	387	381.508	323.903	385.268	323.587	317.633	360.214	507.536	332.388	441.039	380.282	335.168	439.273	373.12	366.58
150		355.773	417.795	349.032	393.986	424.073	421.52	435.367	486.863	481.717	404.039	450.576	458.14	460.325	500.942	508.785	368.231	341.201	318.05	386.616	394.883	329.957	404.445	486	393.726	394.538	401	326.03	399.262	337.117	311.3	349.888	492.557	328.886	422.598	361.829	335.705	414.516	373.655	377.87
155		370.116	412.941	339.989	421.676	422.135	439.725	433.241	519.019	489.849	425.743	470.315	457.28	476.065	502.179	505.734	367.234	339.098	316.8	385.28	391.641	323.275	405.488	468.184	390.791	403.497	413.891	317.521	413.55	336.964	316.013	351.679	495.858	329.886	420.559	371.742	329	415.43	379.438	375.44
160		381.386	410.858	372.441	421.628	409.906	437.898	441.235	532.224	503.566	435.987	460.079	461.243	487.199	524.744	509.266	377.988	348.793	312.838	381.735	389.733	310.71	407.78	491.605	399.393	422.844	411.508	325.715	386.081	331.713	311.407	354.832	522.322	322.133	412.391	380.433	334.289	466.984	395.478	376.26
165		373.628	426.749	367.602	401.593	427.344	452.393	456.614	533.292	496.553	442.046	442.988	466.542	457.489	507.276	500.139	374.299	345.036	301.273	378.427	365.436	305.717	417.622	481.535	390.289	412.948	402.477	330.752	380.866	329.105	304.573	367.541	531.683	341.502	436.134	379.607	349.591	454.273	388.743	380.36
170		376.271	421.726	374.108	403.855	451.438	442.619	457.428	525.932	511.855	451.171	439.103	462.262	466.511	518.705	496.494	384.935	350.142	312.435	386.637	383.568	320.819	418.896	509.702	407.184	421.595	423.406	315.048	395.161	339.177	317.467	372.806	545.885	345.976	454.089	381.433	335.148	471.102	396.96	364.61
175		363.976	426.416	361.806	415.303	417.75	454.475	433.572	522.696	494.138	443.217	455.048	471.505	459.281	533.75	509.608	377.006	344.704	306.346	374.189	385.996	322.37	389.476	499.737	398.463	388.659	425.143	322.873	393.872	329.081	325.993	355.429	530.339	335.839	432.179	378.865	339.725	455.773	390.321	365.59
180		366.246	422.959	366.742	431.503	441.875	451.004	443.337	532.236	507.296	421.138	454.024	456.15	479.654	517.532	514.975	382.154	363.274	319.212	395.405	393.553	323.043	431.122	520.018	425.99	421.474	428.951	321.4	387.389	344.365	322.253	363.046	538.989	334.341	438.341	386.663	342.926	480.461	398.538	367.45
185		378.797	437.493	368.516	421.428	454.615	428.258	471.855	531.342	495.572	433.125	455.673	468.421	488.805	517.891	522.24	380.896	347.545	312.938	385.296	394.223	327.609	408.494	526.43	400.035	400.22	427.192	326.448	383.094	342.21	335.02	371.888	558.186	340.855	460.078	390.778	361.161	494.227	403.976	370.25
190		376.353	438.822	378.978	412.028	464.917	447.131	458.633	543.23	509.303	435.704	457.709	454.561	462.238	516.583	531.013	376.482	352.656	320.496	394.11	393.703	321.312	414.28	496.316	410.711	394.751	418.071	313.491	381.054	340.578	330.36	372.821	559.721	332.725	450.698	394.556	358.134	489.758	406.863	378.56
195		373.135	474.055	392.527	436.628	465.052	419.75	466.259	548.354	501.513	435.138	478.945	475.813	489.615	524.93	520.266	382.524	361.899	330.438	403.012	412.908	343.63	419.506	532.123	414.289	418.104	441.008	313.752	399.107	359.329	334.52	369.449	553.809	330.275	442.268	378.794	360.503	483.508	400.667	366.45
200		372.768	449.763	397.301	406.959	450.708	438.779	480.47	539.087	497.849	447.822	480.345	488.065	493.13	543.513	496.076	371.473	356.637	321.931	400.049	393.509	335.891	410.439	522.447	411.776	408.012	409.838	312.394	398.074	339.943	325.073	360.995	547.885	339.082	437.078	383.817	345.725	466.82	399.084	384.81
205		381.184	442.863	390	414.793	460.406	434.951	469.825	530.354	481.408	439.52	461.891	493.654	493.303	529.199	509.468	371.825	355.877	322.219	399.747	401.963	345.391	408.927	525.307	413.731	417.647	430.383	307.042	403.738	341.198	329.147	374.607	546.716	349.502	460.358	387.913	362.282	498.141	411.374	390.01
210		374.174	444.247	389.548	396.172	452.438	445.713	459.066	551.894	493.934	429.618	456.061	470.748	484.459	509.026	486.139	392.234	366.645	329.219	410.024	416.454	355.029	425.683	537.658	414.652	426.803	440.808	328.503	417.356	348.048	334.227	373.908	564.924	342.898	461.547	384.643	353.705	485.031	410.96	388.76
215		381.039	473.169	387.355	391.883	478.854	461.094	465.934	545.522	515.711	453.217	477.709	496.804	502.19	565.346	480.962	379.562	359.455	319.831	391.405	394.454	349.232	409.146	514.175	403.318	412.243	421.492	314.988	415.879	336.44	319.66	371.378	554.896	342.925	446.346	391.956	350.362	496.039	403.112	376.03
220		379.29	455.224	396.763	399.359	456.281	452.725	487.633	535.814	509.375	434.553	468.552	494.299	489.424	544.583	483.506	395.604	373.321	343.881	410.655	413.963	369.957	428.677	557.675	431.517	433.532	443.789	338.152	423.799	355.823	338.887	379.735	556.874	342.549	460.559	394.016	349.671	492.211	406.205	377.79
225		357.71	470.658	394.763	410.91	430.958	464.664	471.042	528.255	512.053	426.993	453.982	499.579	500.268	554.122	473.481	407.142	365.894	343.977	414.997	411.158	383.225	446.073	543.719	410.811	422.965	447.301	338.242	429.664	357.135	325.207	381.082	540.383	335.059	447.978	383.659	338.732	465.266	401.253	360.82
230		385.618	473.813	406.871	392.2	446.938	474.746	467.596	551.528	513.178	432.993	432.945	481.103	472.905	533.103	483	388.331	359.304	340.431	405.665	402.271	368.145	432.482	519.789	397.672	422.532	435.211	339.594	393.416	343.09	340.073	388.541	572.104	357.475	470.698	407.73	363.913	503.023	420.253	390.83
235		382.126	483.913	406.774	423.614	427.625	428.549	472.645	539.46	517.783	425.336	482.121	505.636	521.641	564.083	480.506	388.994	373.017	346.504	417.277	405.469	363.645	437.841	512.246	403.617	424.156	435.564	338.921	423.383	354.093	320.513	369.301	567.678	335.674	456.034	394.29	351.242	508.398	413.474	366.38
240		389.362	494.169	417.129	423.186	437.781	439.213	488.392	558.199	528.737	430.395	476.321	509.72	507.312	570.551	490.291	408.145	382.961	353.688	424.491	419.821	374.841	460.39	536.272	427.856	438.052	466.173	346.794	418.832	362.871	339.947	395.031	569.831	358.463	469.872	397.31	380.591	499.234	409.695	368.69
245		384.908	456.21	402.323	432.772	439.531	440.324	482.452	569.727	530.941	436.283	489.879	516.86	533.177	564.205	505.38	393.373	377.785	340.592	411.643	395.033	352.92	449.75	498.14	404.204	442.497	416.835	341.897	404.067	351.021	340.68	393.398	562.115	345.145	473.251	405.814	380.221	509.75	420.12	375.88
250		391.227	501.078	413.914	450.028	427.594	436.787	480.867	578.398	535.086	446.428	478.485	520.907	544.745	568.205	542.354	391.275	374.578	358.95	417.985	418.689	367.848	454.091	505.614	409.975	428.197	444.519	345.909	413.664	357.156	337.013	395.224	595.503	350.522	479.95	415.008	364.899	516.453	421.671	389.43
255		377.976	485.155	399.301	436.855	422.094	454.676	468.428	555.472	529.23	447.48	483.576	497.766	544.502	561.84	528.481	407.287	387.318	360.523	434.442	421.48	373.065	460.841	521.114	400.617	434.584	461.474	350.309	429.054	370.048	326.24	387.485	558.863	347.655	451.698	390.448	373.289	476.773	394.068	373.03
260		366.657	465.584	388.226	443.283	420.365	447.693	475.289	535.255	535.928	454.211	463.279	504.009	511.935	573.346	530.506	388.228	384.992	346.496	420.588	405.062	360.268	457.402	499.947	408.612	453.763	422.906	356.927	429.02	354.326	331.307	375.913	595.071	356.69	438.704	411.71	390.805	535.102	423.819	364.09
265		387.449	464.311	420.258	437.876	430.51	460.27	477.602	563.671	536.816	433.632	482.085	512.047	510.026	571.417	525.633	401.663	379.872	352.219	418.351	411.26	353.949	463.323	507.746	410.239	440.098	423.97	353.812	409.537	357.994	348.1	408.194	584.158	350.706	468.827	412.389	391.087	496.297	412.976	376.83
270		396.879	492.836	388.839	401.455	411.083	444.934	490.096	553.627	519.342	439.658	505.055	509.308	536.723	565.462	557.835	392.559	383.746	344.754	412.802	412.78	354.413	450.665	532.263	401.503	438.509	414.917	340.055	416.47	351.174	324.433	377.77	590.967	334.047	460.078	417.794	381.933	525.422	438.831	356.7
275		388.087	483.475	404.118	406.966	420.135	479.443	486.958	557.913	501.546	447.5	484.533	530.402	543.9	582.769	573.949	401.139	382.589	356.15	431.311	417.553	361.746	453.659	521.281	423.517	446.775	430.692	337.6	431.356	367.898	343.76	396.418	626.568	346.733	485.162	427.679	394.886	532.688	455.08	374.64
280		404.048	481.142	418.473	421.303	440.271	480.852	494.301	545.348	539.566	440.763	471.576	502.187	516.524	549.788	541.861	389.991	387.391	361.292	426.689	417.857	367.37	455.329	522.404	412.94	451.884	446.406	355.624	425.302	367.377	328.153	396.464	612.246	341.773	451.156	410.762	369.685	520.562	440.871	371.82
285		388.507	474.959	408.634	420.614	432.76	488.377	495.229	550.025	525.283	441.039	456.091	505.673	534.831	566.032	486.911	401.249	384.771	367.819	437.893	421.491	364.638	466.604	556.877	430.174	444.231	459.361	368.885	438.047	372.075	325.367	383.168	592.372	342.702	437.637	405.599	371.685	510.664	429.719	360.9
290		369.217	508.009	420.903	411.841	455.583	428.393	497.41	549.255	539.803	425.993	473.473	488.607	558.082	565.955	510.215	410.627	391.662	364.919	450.591	417.634	382.993	464.128	544.667	435.05	447.803	454.019	358.139	443.168	370.249	333.253	393.015	556.579	347.796	434.676	406.936	382.04	469.156	407.602	385.05
295		380.778	485.653	397.935	412.469	447.094	478.787	463.018	526.497	555.941	453.072	504.048	500.458	572.771	564.282	526.532	399.618	384.584	356.615	433.619	405.872	358.145	456.616	522.246	428.184	445.243	431.94	361.8	413.946	360.234	333.913	392.372	592.814	357.145	447.235	412.889	402.436	488.898	433.349	380.22
300		390.411	480.237	424.591	400.883	462.229	501.656	480.795	523.422	525.947	423.086	488.867	495.897	547.788	534.513	518.785	405.899	385.5	352.031	423.957	420.289	369.326	442.415	527.386	433.756	418.543	446.688	361.37	412.248	376.65	333.933	403.255	591.322	356.024	449.29	423.56	395.443	528.852	429.655	376.35
305		404.13	510.037	403.785	419.448	463.49	473.398	472.608	538.087	530.158	436.987	505.927	478.738	580.593	543.141	536.721	402.654	388.307	360.281	433.445	429.641	383.978	461.835	512.325	429.711	427.179	451.974	363.558	415.148	378.404	352.913	402.679	622.219	366.161	437.296	430.456	397.846	516.109	431.691	382.96
310		389.575	502.749	404.269	407.986	466.885	465.393	485.096	553.422	550.586	429.48	511.048	493.234	570.078	554.295	514.848	406.5	383.874	362.75	433.591	415.795	377.761	439.762	518.982	431.577	431.225	451.068	350.685	418.946	383.476	335.133	395.857	614.055	351.98	447.927	405.024	383.342	478.914	430.04	365.69
315		422.913	510.995	414.097	441.469	453.115	484.947	485.512	566.528	548.013	437.257	501.018	509.813	547.944	553.955	530.646	407.675	393.656	363.692	443.384	419.927	374.42	447.634	535.649	422.468	416.289	448.462	360.339	431.617	380.159	338.42	418.296	620.754	384.278	458.229	414.972	412.067	515.773	452.137	378.66
320		399.188	504.393	395.204	419.986	450.385	480.295	497.325	554.565	538.224	453.276	480.721	506.486	537.615	543.91	511.038	402.367	391.249	366.985	439.329	418.916	385.536	437.774	515.868	430.348	442.572	440.346	334.273	435.309	389.195	360.947	412.867	638.235	368.427	477.642	436.814	389.859	507.281	448.735	378.91
325		391.391	498.872	393.086	427.421	455.677	462.734	496.476	573.491	542.638	462.23	481.145	506.636	513.615	537.654	511.734	404.512	394.176	364.042	450.22	423.626	391.341	444.756	514.14	446.099	444.746	458.613	356.37	425.336	384.602	327.847	394.383	595.536	358.667	457.453	426.139	376.477	509.242	431.855	386.79
330		416.705	489.046	389.183	440.255	457.406	473.811	496.5	567.168	534.283	454.145	487.412	528.187	571.494	562.16	511.316	403.737	398.008	372.023	447.372	426.297	379.71	454.329	529.193	447.473	446.208	456.538	345.745	439.423	388.638	339.727	400.607	617.842	367.839	464.05	426.369	388.799	490.711	438.157	377.8
335		400.546	508.767	394.774	451.214	471.104	462.721	497.874	572.609	556.921	442.691	479.764	519.972	536.381	571.795	513.114	414.08	403.327	380.881	456.046	429.901	394.739	467.555	520.789	456.915	463.855	449.083	356.994	441.805	393.362	346.273	395.679	612.333	380.969	477.598	426.849	402.322	517.062	438.241	394.94
340		417.783	501.594	399.495	458	451.292	477.131	482.91	584.41	567.553	464.474	479.521	515.757	515.623	564.09	547.177	392.524	389.293	368.977	444.445	408.637	371.978	439.744	507.57	448.711	447.15	440.297	332.752	448.208	377.74	347.8	419.796	640.847	379.486	456.078	438.54	413.114	507.227	443.683	417.38
345		418.328	476.342	406.806	454.352	443.844	523.828	493.88	589.106	575.954	476.513	492.17	512.327	564.658	577.045	505.873	408.331	406.48	377.319	447.817	434.696	379.217	457.439	535.649	454.99	453.48	473.842	340.503	462.826	401.808	348.007	410.051	640.962	380.929	462.553	432.409	411.409	514.727	448.402	411.64
350		421.507	476.027	405.097	438	457.74	488.041	485.572	573.565	558.283	485.092	494.303	531.271	549.987	591.897	532.937	407.959	405.028	374.785	455.46	425.791	391.942	462.591	555.693	452.547	452.694	471.872	352.812	454.651	395.494	331.18	399.148	610.164	356.271	437.246	418.814	400.839	510.039	426.502	387.35
355		424.691	476.795	406.71	442.821	454.448	500.557	509.066	576.497	548.467	473.191	499.521	527.991	573.857	582.897	545.38	390.683	401.841	362.396	447.012	421.348	378.507	464.341	507.702	439.612	447.861	458.699	339.539	430.685	380.006	344.4	396.418	616.437	375.243	420.883	417.083	409.121	521.531	433.414	402.05
360		417.184	499.881	404.462	446.545	465.583	472.59	508.964	572.174	574.914	423	429.048	467.748	483.411	523.346	508.025	393.82	403.511	369.312	452.354	431.484	390.384	454.207	515.526	442.368	456.156	467.842	358.764	460.671	388.763	353.973	415.495	632.257	383.31	435.799	405.976	401.517	511.82	440.225	393.33
365		394.213	513.516	398.602	423.324	473.969	460.697	494.048	576.031	538.967	446.921	535.855	528.056	569.939	599.359	551.025	406.95	408.696	371.215	457.878	437.179	404.601	459.744	528.219	433.791	460.364	481.628	361.061	470.322	389.006	354.453	402.046	623.421	381.125	433.559	418.139	383.181	504.359	434.357	390.42
370		421.589	511.237	412.892	438.152	459.167	502.648	522.867	586.155	540.783	476.533	511.636	534.505	566.831	587.16	555.696	401.124	407.757	365.912	455.582	433.897	384.942	458.226	523.07	442.139	472.006	478.455	365.358	461.685	384.808	362.353	399.515	649.585	394.835	444.145	438.345	407.013	512.719	440.747	419.93
375		414.251	505.795	408.043	425.993	472.177	498.053	517.133	562.696	530.572	470.342	525.4	530.598	565.978	600.397	525.962	397.411	394.084	360.985	441.976	419.542	379.399	446.061	528.053	435.995	446.399	462.135	374.182	454.208	375.97	346.4	393.408	615.109	374.674	442.201	432.56	378.228	488.203	429.157	407.48
380		397.686	489.548	407.753	410.476	473.635	502.869	522.44	579.217	551.414	433.671	510.509	534.626	551.199	576.949	518.127	390.065	396.031	363.162	443.149	406.15	365.812	450.11	539.64	436.886	472.254	433.214	367.097	449	376.751	362.947	415.26	634.792	382.137	455.089	441.869	408.282	508.094	449.944	421.83
385		407.884	498.041	406.344	433.572	461.604	502.902	501.145	564.186	541.289	463.145	507.388	527.29	567.775	593.808	549.392	403.899	414.897	381.038	471.741	440.681	393.167	457.598	528.026	441.716	490.526	470.906	369.339	457.141	398.536	362.473	404.087	632.683	387.341	449.374	442.028	418.396	516.352	445.426	416.62
390		415.324	502.1	390.731	429.138	469.792	503.926	516.133	571.41	539.651	473.414	524.945	534.981	558.411	584.474	574.177	387.166	400.036	373.546	442.994	420.498	377.275	453.524	516.351	438.622	478.295	443.293	370.206	430.107	384.832	351.26	397.148	620.863	369.824	442.43	423.56	394.899	494.516	438.305	419.76
395		415.87	484.215	412.14	449.724	492.583	535.09	525.127	570.106	552.039	482.27	514.376	547.234	589.528	583.038	553.114	407.352	416.561	396.492	474.143	442.491	404.355	467.445	538.237	455.716	477.26	472.831	377.758	463.658	387.805	376.327	423.235	658.743	382.941	463.486	443.952	394.309	531.414	458.703	432.92
400		408.633	494.918	397.71	432.621	454.052	498.533	500.084	588.068	552.566	458.941	515.533	556.374	563.442	587.635	546.304	407.802	408.86	384.615	476.622	441.205	403.37	445.061	562.36	443.358	447.682	479.733	358.527	461.114	386.853	348.04	397.908	627.044	362.427	428.24	435.226	377.785	487.43	439.245	408.75
405		424.473	508.973	425.118	429.634	476.271	520.291	496.343	611.578	550.105	482.158	517.806	566.299	577.1	600.942	561.81	409.793	423.98	387.646	477.57	446.546	400.855	444.268	555.43	448.159	475.347	467.996	376.424	445.027	401.635	361.887	396.015	619.842	374.227	430.397	441.25	385.792	487.711	435.217	429.44
410		418.923	496.251	398.677	440.945	486.135	498.307	482.898	596.975	554.493	452.579	533.352	550.262	574.823	584.301	534.911	395.82	402.57	378.685	459.707	430.634	395.551	429.78	539.289	434.368	462.994	460.545	351.764	456.275	386.066	346.627	405.015	644.011	370.035	439.263	437.091	384.295	483.57	442.57	428.53
415		421.99	510.187	389.882	437.931	470.698	517.344	501.512	579.901	549.697	482.711	508.527	551.598	559.554	596.295	534.684	408.891	415.743	390.577	474.506	438.355	422.855	439.774	565.07	442.363	457.358	480.782	386.152	477.047	399.15	346.713	400.332	635.874	359.627	441.743	454.111	388.839	489.766	447.811	412.6
420		412.894	497.68	405.398	453.959	458.021	547.693	491.066	558.373	568.099	478.73	485.315	569.953	567.697	626.795	530.063	407.985	413.807	390.515	475.973	443.495	413.551	438.287	566.211	450.98	458.769	483.951	385.279	452.678	402.338	365.48	409.801	651.781	376.58	449.76	451.933	388.758	512.305	454.522	418.1
425		430.512	509.443	397.903	433.503	477.083	529.516	478.313	574.087	568.928	455.605	489.63	542.271	558.766	590.186	533.025	404.793	417.011	394.773	473.515	456.037	407.341	440.451	590.237	449.503	460.006	503.398	396.673	460.456	404.413	367.047	389.898	639.273	373.012	442.022	427.722	396.51	508.719	439.486	420.63
430		413.865	503.543	394.312	453.593	466.104	528.979	481.542	588.919	556.822	471.454	499.533	552	558.429	599.513	541.582	415.911	425.975	387.242	465.436	439.487	376.71	445.884	577.298	471.612	446.734	466.699	388.57	450.564	397.985	369.34	392.847	637.175	361.588	438.251	451.571	388.738	511.953	458.884	418.03
435		436.522	479.123	401.269	465.448	490.948	544.652	490.325	581.739	576.987	474.539	510.83	529.159	562.026	593.167	532.38	419.825	418.011	403.419	462.799	448.839	389.551	441.817	590.456	448.547	460.353	475.165	379.473	453.577	394.584	368.807	399.25	660.388	360.18	459.81	440.433	384.544	514.352	456.827	402.8
440		428.58	499.699	409.043	471.31	478.646	523.033	499.452	585.255	576.605	481.092	492.521	540.084	551	587.731	535.013	415.775	418.374	391.988	459.119	426.923	397.094	428.238	563.816	444.383	432.775	478.03	391.091	451.497	383.395	373.54	402.857	672.721	368.275	489.726	466.877	403.577	529.258	476.755	430.32
445		427.362	502.174	414.774	464.11	466.542	527.021	504.681	596.441	577.507	490.066	485.036	527.542	549.043	604.801	522.43	404.621	397.927	376.227	448.793	424.3	369.304	426.445	551.737	428.547	427.896	461.117	386.545	440.812	382.883	380.007	394.168	655.022	370.929	481.067	464.397	394.208	519.781	471.08	414.58
450		430.783	512.26	412.129	498.297	461.719	527.402	520.241	604.174	573.395	492.461	500.921	541.346	544.212	563.75	551.861	423.37	424.391	389.235	473.68	433.271	382.587	444.78	561.184	454.239	463.803	475.635	386.648	449.067	393.871	367.927	389.74	632.475	368.682	468.251	456.44	376.718	505.438	461.422	422.04
455		441.57	505.648	392.258	485.545	457.49	569.652	527.241	612.019	580.704	499.493	523.212	540.617	581.693	612.09	591.076	411.624	425.704	393.538	463.954	444.839	397.109	443.421	534.333	466.92	477.873	497.165	399.424	463.859	402.117	377.28	401.214	639.503	373.027	465.933	447.766	406.946	506.062	462.112	421.02
460		446.072	482.584	412.376	477.841	487.792	572.492	516.608	609.037	590.461	484.072	516.691	541.271	598.048	611.936	531.38	414.435	418.749	379.923	460.207	431.744	371.101	438.299	554.544	445.746	467.85	465.045	401.776	463.054	399.503	379.813	398.883	642.213	365.369	475.86	463.226	387.463	512.258	459.839	407.77
465		429.778	470.105	414.237	464.897	474.833	542.803	509.145	579.292	569.895	495.539	498.2	560.579	564.126	608.538	495.532	425.355	423.693	405.396	469.942	428.857	385.159	448.756	583.711	474.493	463.329	481.053	393.782	450.282	397.18	389.033	395.173	674.131	385.698	468.268	467	392.94	524.93	465.779	421.74
470		439.411	518.484	425.247	453.883	495.125	534.725	531.084	598.714	564.493	466.98	534.285	536.916	581.494	573.519	489.443	431.284	420.277	388.585	474.351	431.388	382.862	447.024	577.895	471.114	441.971	485.489	411.2	431.154	383.802	380.793	396.934	664.863	375.11	480.106	467.528	390.725	539.664	475.506	420.28
475		440.894	520.251	447.118	481.593	491.865	533.475	533.313	614.727	585.816	481.421	523.842	557.047	553.9	592.455	491.177	426.695	422.95	398.412	473.924	436.319	394.428	438.299	552.333	453.985	447.139	497.011	402.624	455.698	389.458	381.627	404.327	688.967	380.549	481.246	472.567	401.691	530.508	485.193	420.44
480		423.343	489.064	435.925	460.359	492.698	527.41	509.813	599.348	568.059	527.454	505.988	572.168	585.32	636.551	530.127	428.24	420.363	399.35	474.427	452.806	396.123	431.585	547.105	453.711	443.601	505.816	397.327	462.235	392.91	392.533	437.026	687.765	387.925	483.575	484.564	411.725	541.906	485.301	425.83
485		453.604	511.708	436.108	448.897	508.177	554.426	521.193	630.279	589.454	521.809	526.206	561.486	582.926	629.782	516.051	415.107	401.933	388.508	473.427	427.901	378.732	414.994	515.447	461.776	433.636	476.917	387.788	439.195	384.509	373.473	406.673	665.956	366.69	473.385	465.31	412.436	513.398	463.201	414.86
490		434.338	520.005	430.796	458.938	485.75	529.152	498.133	616.311	562.507	520.526	539.739	546.561	564.589	622.635	491.354	412.033	401.922	378.146	468.003	434.473	383.92	421.726	519.482	449.04	436.832	497.492	396.667	459.409	386.009	390.86	422.398	680.563	393.294	494.955	487.496	419.987	497.852	483.104	430.5
495		445.082	520.338	434.151	441.248	489.281	522.299	502.253	590.503	580.809	509.836	523.552	545.112	557.905	593.244	506.278	418.79	408.86	373.288	478.887	423.919	379.761	428.171	531.386	452.109	441.017	476.778	403.2	434.94	388.326	354.58	398.704	656.585	365.039	463.827	466.202	395.812	482.047	481.715	411.99
500		452.13	527.626	429.785	433.193	493.896	517.832	509.169	599.77	568.178	517	523.248	552.794	592.221	631.455	510.506	419.808	405.723	386.119	458.009	434.099	382.696	433.201	500.956	441.134	429.243	486.647	397.533	454.812	399.123	367.907	405.878	659.825	383.502	474.011	488.798	414.161	490.852	489.153	423.84
505		431.208	537.274	422.075	426.683	484.927	498.549	491.012	591.093	587.243	521.158	525.182	546.439	570.978	621.712	516.316	438.855	414.193	406.127	494.909	435.161	373.739	467.207	527.202	456.284	442.96	462.699	401.539	464.49	414.904	358.287	400.556	610.672	371.965	463.749	469.98	397.732	474.133	472.482	420.49
510		459.024	519.037	430.505	455.097	487.229	540.5	491.386	587.242	568.993	516.204	518.297	560.925	564.134	627.596	529.038	437.565	410.43	404.119	477.442	436.93	373.623	464.848	514.018	457.746	450.249	461.222	417.17	452.577	406.713	359.767	401.985	604.557	383.796	456.246	458.94	423.51	483.953	468.406	433.45
515		464.638	469.991	436.161	432.331	470.448	570.045	497.843	571.652	567.007	507.059	524.576	544.093	543.342	607.987	525.582	423.482	405.182	402.581	468.854	440.941	374.587	449.494	507.877	446.861	450	462.278	402.745	451.128	402.296	372.813	417.388	625.989	387.322	486.168	462.048	426.477	489.484	476.534	435.43
520		474.425	509.279	433.548	468.607	484.625	553.693	512.44	589.273	574.158	512.434	517.097	572.579	564.623	637.628	526.19	418.349	406.112	385.396	470.146	430.022	371.79	442.494	511.982	444.652	435.382	445.59	397.255	443.772	394.281	367.72	409.092	645.967	392.435	488.531	464.639	425.564	488.375	469.12	417.23
525		480.493	491.352	424.075	476.8	496.156	574.914	509.024	611.037	593.184	522.993	519.867	540.383	563.42	629.09	535.658	434.192	410.609	397.354	469.125	462.773	396.667	448.348	533.579	450.806	423.821	492.654	409.309	456.812	405.569	375.66	434.194	674.049	390.408	488.19	493.627	430.631	510.961	493.454	438.39
530		438.831	520.626	423.065	472.917	514.427	509.91	483.108	600.23	591.605	513.02	510.491	543.561	529.472	594.718	564.24	429.769	402.939	399.169	464.049	461.718	390.993	443.72	545.202	451.761	418.069	491	399.109	453.604	391.243	363.793	421.163	664.661	401.765	492.648	478.222	433.644	495.375	481.811	431.97
535		474.019	516.566	433.484	477.759	524.531	548.197	504.41	616.354	584.546	515.553	507.158	535.738	539.913	635.288	568.709	438.825	415.765	403.969	474.216	470.286	402.652	454.988	552.535	471.527	428.382	509.883	428.6	460.309	403.144	379.133	418.786	677.399	408.502	511.542	499.897	441.228	523.5	494.418	424.67
540		473.628	523.114	412.344	479.076	506.25	517.648	518.572	628.534	587.382	505.25	506.406	534.336	566.303	648.494	531.582	431.66	401.626	393.735	464.244	445.56	383.884	449.165	569.482	440.756	423.734	473.962	399.333	417.698	382.494	369.8	431.918	673.208	401.565	494.022	477.29	424.101	526.984	496.779	422.95
545		458.382	510.498	415.903	459.938	481.771	512.459	513.922	624.522	592.355	522.566	500.594	536.262	581.61	631.462	547.646	434.796	410.103	395.015	476.747	447.692	390.022	472.384	556.386	468.03	437.26	482.267	399.624	448.953	394.53	372.873	423.633	657.858	401.326	514.486	475.782	417.698	510.586	494.924	437.36
550		451.628	517.146	410.022	458.393	502.427	486.902	526.669	638.882	595.895	517.414	513.455	562.533	598.03	670.756	589.494	425.547	411.056	391.431	473.436	429.67	375.616	450.463	522.877	437.393	422.942	467.256	406.012	448.101	391.614	348.887	420.133	625.169	381.412	488.788	462.016	397.396	496.938	480.578	416.51
555		457.184	530.644	429.194	475.2	494.823	475.984	521.898	669.578	630.638	513.816	516.188	561.449	591.593	653.173	558.279	438.882	420.71	395.488	479.119	436.223	379.87	457.933	570.237	448.134	434.249	466.083	412.303	442.664	398.769	373.62	444.158	654.503	409.137	496.374	494.365	428.255	528.922	484.325	421.01
560		482.251	537.498	419.419	492.352	487.969	492.676	523.873	657.696	592.362	511.316	504.267	558.187	597.013	667.506	583.392	423.334	413.056	395.669	467.817	457.414	391.783	456.646	542.053	448.98	429.353	489.485	406.642	455.148	406.793	358	423.49	618.721	388.941	486.413	472.127	411.738	502.078	460.052	405.33
565		467.652	501.635	403.935	493.897	512.177	545.496	522.476	667.118	606.507	494.046	501.036	550.495	544.952	640.038	598.506	416.583	402.972	393.865	470.134	441.363	389.949	460.305	541.956	427.901	414.601	495.523	402.018	446.02	400.123	377.947	443.561	662.126	397.851	491.034	476.48	422.893	530.617	490.839	422.33
570		430.101	522.228	417.828	470.959	496.979	486.459	532.247	668.124	618.737	495.579	544.648	543.664	570.121	637.994	588.62	425.246	407.542	402.269	481.814	455.198	403.594	463.098	553.14	432.945	434.382	514.673	402.127	446	406.243	380.387	457.781	649.672	389.659	486.939	474.349	424.946	537.141	494.241	402.99
575		463.116	515.95	429.817	488.648	496.406	533.348	519.735	668.665	602.138	512.842	529.558	541.187	573.342	650.256	550.279	426.553	425.835	402.477	494.579	445	404.928	463.439	561.711	453.279	448.879	508.643	405.558	445.926	418.898	362.473	434.173	653.202	376.612	474.994	478.556	424.148	512.422	480.952	404.94
580		449.507	528.064	414.011	472.352	496.406	492.5	519.072	657.261	615.724	508.546	537.333	560.15	568.602	660.436	567.266	411.379	414.229	392.612	478.866	438.652	372.732	443.951	533.904	451.871	443.139	478.624	396.43	422.201	408.548	355.76	440.444	636.082	382.369	487.95	470.893	423.268	504.477	472.988	373.36
585		456.957	498.941	438.806	474.931	499.802	520.807	529.223	664.441	636.112	504.579	552.558	540.477	570.996	650.705	548.532	416.109	409.064	407.954	476.933	442.286	394.543	448.006	537.219	451.453	468.376	508.372	398.582	452.181	412.449	372.427	440.26	655.322	393.529	504.821	488.294	429.913	533.492	491.289	412.28
590		444.362	519.589	442.957	455.2	505.885	474.045	513.669	641.317	615.493	513.507	533.503	545.869	568.606	663.385	546.848	418.749	418.67	412.288	490.427	452.484	392.21	449.988	536.044	469.891	469.353	519.797	402.164	457.087	423.91	371.1	444.704	655.104	392.286	504.05	488.179	431.557	532.578	493.096	412.61
595		464.908	524.662	446.022	456.986	528.75	510.156	513.325	658.534	618.928	537.092	552.606	558.411	589.749	633.314	560.089	422.713	417.651	413.427	494.826	442.484	383.833	480.927	533.325	462.567	471.451	499.169	404.333	457.262	413.15	360.873	445.031	638.978	362.376	479.307	467.274	394.483	511.508	471.522	392.31
600		433.406	488.653	439.172	453.952	519.542	532	494.741	613.981	610.362	512.007	511.515	546.439	547.567	636.712	554.646	412.669	398.888	392.165	486.046	443.227	391.522	458.098	544.579	440.363	450.613	499.575	382.867	441.047	408.97	360.793	436.117	642.792	381.533	489.045	476.615	421.597	534.203	483.229	388.17

## Sheet: +MATCAP1
time (s)		Fluorescence intensity of dY-Fab
		1	2	3	4	5	6	7	8	9	10	11	12	13	14	15	16	17	18	19	20	21	22	23	24	25	26	27	28	29	30	31	32	33	34	35	36	37	38	39	40	41
0		217.762	217.873	214.823	202.061	212.896	202.703	212.781	202.486	219.087	213.102	222.06	206.746	218.385	216.992	203.427	230.497	227.236	248.457	242.239	290.297	289.768	255.054	257.006	260.93	249.072	240.421	224.591	240.688	236.857	259.671	236.275	256.324	227.358	258.948	250.299	232.259	255.125	247.21	244.646	238.768	241.635
5		213.399	219.796	209.082	204.078	212.099	204.025	226.386	208.531	225.661	219.225	233.361	210.432	220.538	220.017	209.653	241.446	233.022	256.558	248.09	291.579	299.398	267.494	259.426	263.388	264.23	250.011	227.875	244.644	248.045	256.488	239.368	261.151	224.246	260.444	248.744	236.971	254.166	243.509	244.924	238.312	241.199
10		212.137	226.31	229.231	207.378	223.302	205.424	223.877	213.294	225.087	219.299	233.912	210.305	227.429	220.717	209.847	239.093	227.358	251.434	248.266	291.744	293.682	259.909	259.24	263.047	278.799	245.532	231.942	253.554	250.706	263.728	240.115	267.004	227.492	263.278	255.248	239.971	262.31	250.024	244.083	244.096	243.66
15		216.244	228.683	224.32	208.235	223.681	212.745	225.325	207.831	224.598	221.42	240.097	214.831	229.604	225.5	214.895	238.43	226.183	249.558	245.846	291.395	293.872	261.891	259.888	257.126	271.165	245.895	230.529	252.292	249.989	261.775	248.214	272.218	237.128	263.02	264.342	245.888	263.208	253.108	252.483	250.831	250.212
20		227.979	225.542	226.932	209.717	226.231	208.409	229.482	218.294	233.643	224.809	245.014	214.907	242.538	234.825	212.831	243.451	236.336	262.287	257.021	297.703	311.919	267.049	266.636	259.318	284.777	248.216	238.649	256.629	250.966	266.958	245.698	276.689	236.045	265.294	262.487	242.459	257.554	253.647	250.878	249.82	245.154
25		218.576	227.232	235.129	212.757	222.44	208.615	235.114	217.74	232.583	227.878	247.085	213.72	238.352	230.117	214.613	249.984	232.489	257.597	254.181	299.908	310.938	263.891	267.34	269.491	297.964	260.374	241.356	258.98	260.091	274.014	250.67	282.412	237.754	269.609	263.855	238.024	268.313	258.754	260.094	254.607	254.846
30		224.29	235.338	232.707	217.496	234.033	219.431	236	223.345	232.237	231.059	251.006	217.373	247.341	230.592	218.145	249.746	235.358	273.023	259.356	294.144	305.052	270.009	266.417	271.626	287.583	261.189	244.841	260.079	254.675	266.972	245.703	278.718	233.832	259.532	264.915	237.753	257.252	251.431	249.451	251.364	245.564
35		218.36	237.81	228.667	218.391	231.505	218.235	243.816	217.057	236.066	231.913	254.784	225.475	246.626	237.083	223.702	258.036	238.109	261.736	252.5	295.256	311.796	266.129	276.852	273.748	285.41	262.837	249.899	262.178	259.453	271.822	248.071	284.118	238.939	265.27	271.342	249.829	263.665	254.713	250.878	258.801	247.301
40		221.756	244.535	235.68	227.096	240.588	219.515	245.588	228.051	242.676	236.524	258.693	236.5	252.33	242.575	234.798	248.295	237.319	258.488	258.941	301.405	314	271.663	275.914	272.009	292.583	268.011	250.394	266.975	270.03	277.746	247.489	288.983	240.38	273.387	270.744	250.376	262.983	269.09	258.767	260.805	256.071
45		229.241	253.127	243.367	229.365	246.357	227.299	244.026	225.542	246.97	239.003	265.21	235.339	267.451	243.2	233.629	260.301	247.581	272.124	264.75	310.918	315.445	276.251	283.592	285.023	299.554	263.532	259.606	269.505	269.551	275.038	254.495	287.311	239.469	272.536	268.402	248.371	267.828	264.024	257.052	265.305	255.25
50		222.305	243.183	228.891	230.9	239.082	224.456	253.053	226.39	247.715	243.264	268.25	232.72	260.802	239.75	230.452	253.104	243.699	272.047	266.814	304.564	322.976	275.054	279.346	291.145	298.46	275.216	255.875	267.446	266.642	276.554	247.626	285.769	237.86	276.762	265.932	249.641	270.828	267.353	258.632	259.393	252.731
55		241.549	254.549	240.497	233.248	249.275	231.015	243.632	229.797	250.078	244.035	271.588	229.025	259.275	249.467	226.685	251.311	243.035	269.14	265.835	309.328	331.028	272.56	276.808	287.701	292.942	269.905	248.389	267.772	273.834	281.362	254.253	288.702	248.62	282.214	273.846	253.282	281.241	286.575	272.938	275.202	267.385
60		239.503	256.176	241.667	240.826	250.489	227.907	247.088	244.418	252.021	252.408	277.554	238.305	265.022	255.25	237.637	258.378	252.052	274.884	271.941	314.067	335.611	282.446	282.423	297.808	311.705	270.479	255.067	275.183	278.374	287.258	259.324	292.067	247.14	283.327	271.607	251.059	277.357	281.377	265.819	274.239	266.391
65		244.07	261.831	249.156	242.596	259.308	229.191	264.763	239.288	258.012	256.917	287.298	237.839	274.44	268.883	236.097	263.358	248.367	285.736	270.793	304.431	334.483	287.097	276.749	295.888	308.827	274.405	260.197	269.416	267.053	279.85	256.203	297.996	244.229	278.706	282.419	253.512	275.391	268.383	263.684	265.926	256.038
70		232.927	254.056	244.83	247.243	250.626	227.635	255.43	238.407	261.946	260.313	280.668	244.297	276.956	272.35	243.605	267.751	250.114	292.884	275.34	315.846	336.919	285.977	286.417	300.827	317.914	282.721	266.288	271.361	275.755	286.061	266.423	310.282	253.089	296.75	283.573	245.865	282.512	280.862	267.875	273.79	272.705
75		245.561	261.514	257.32	255.635	255.83	239.086	268.579	245.079	269.36	266.49	277.477	245.602	275.473	272.925	245.097	256.544	253.463	283.527	273.378	315.492	333.45	284.614	287.127	294.318	305.022	281.621	264.024	270.767	263.098	288.502	257.434	301.197	253.587	293.56	295.427	258.876	280.219	275.347	266.826	276.522	265.032
80		232.521	273.021	261.816	250.126	271.462	237.865	267.93	240.475	274.465	261.972	278.321	243.5	282.945	284.858	245.71	266.922	250.485	289.992	282.41	323.195	346.73	290.169	286.849	311.159	324.784	287.468	262.702	271.351	267.023	287.878	261.984	304.223	250.123	297.395	280.744	257.982	285.543	283.569	269.243	264.886	262.615
85		231.698	266.401	263.857	246.991	273.275	244.512	271.947	247.282	272.231	268.589	286.148	254.593	276.44	287.333	252.347	265.041	259.314	291.364	277.436	318.374	351.294	298.843	298.024	301.164	318.871	297.084	269.572	274.693	270.687	294.606	262.484	310.529	254.799	299.601	294.333	264.765	288.994	279.629	269.062	270.066	267.686
90		244.131	277.063	268.388	248.004	273.665	250.762	279.693	254.198	283.655	275.979	302.747	247.644	296.429	290.792	248.339	270.912	255.319	291.667	279.617	325.641	336.739	295	294.056	301.271	316.705	288.142	274.74	277.104	278.306	305.573	260.176	315.458	254.849	309.161	285.342	276.565	291.385	287.305	273.448	269.868	261.635
95		237.29	282.493	277.027	248.187	281.973	260.929	279.14	265.633	285.721	277.706	302.849	261.212	294.736	288.683	255.46	266.477	255.297	284.419	281.713	321.656	344.682	295.86	289.766	303.668	322.633	288.8	278.034	283.564	274.392	309.225	264.176	312.26	259.777	304.23	288.846	274.088	289.626	292.036	277.413	274.46	270.25
100		239.973	287.592	281.361	253.5	279.484	259.088	275.921	264.712	300.198	278.331	308	267.458	302.56	298.608	268.54	280.301	263.293	288.016	294.649	333.59	347.133	303.457	303.553	305.743	342.82	302.2	282.673	296.792	285.328	319.131	275.923	327.592	263.14	307.855	305.829	280.824	293.271	285.982	280.219	279.926	275.237
105		255.341	307.225	286.524	262.604	289.33	264.076	295.289	264	290.661	279.08	305.307	270.576	296.44	303.017	269.492	268.917	263.524	283.202	288.835	338.333	350.573	302.049	292.396	304.15	334.791	297.068	277.51	292.436	288.189	320.502	278.093	322.983	264.089	313.565	312.974	287.7	290.028	276.084	276.26	284.934	276.622
110		242.299	298.162	287.571	263.339	298.407	257.723	298.675	274.492	310.922	287.341	307.645	276.22	310.802	308.1	271.71	264.14	269.926	284.899	293.261	336.303	347.047	297.963	304.041	308.486	339.799	291.895	276.832	298.317	295.619	325.418	288.775	329.933	268.782	311.565	314.915	296.788	293.958	290.898	282.156	292.482	300.179
115		244.067	288.289	288.741	265.713	290.313	258.752	295.395	272.678	300.799	288.611	315.298	283.331	305.912	300.65	281.815	272.637	273.188	310.814	305.144	340.549	363.664	304.66	307.917	320.505	358.086	298.868	297.212	287.193	290.725	322.606	277.511	324.655	256.899	299.851	307.393	292.382	282.573	277.874	278.34	286.195	287.724
120		242.588	294.275	300.741	260.648	303.637	267.164	293.482	279.503	304.072	290.728	320.455	282.661	298.593	300.25	277.734	268.751	270.873	304.395	300.633	337.318	358.626	307.514	309.243	319.575	354.82	300.553	294.317	284.525	293.811	324.521	279.687	319.895	265.084	319.923	318.59	280.188	304.463	294.132	287.844	290.243	285.468
125		262.982	292.986	307.503	267.139	307.769	276.336	299.377	273.175	305.282	285.819	317.148	288.669	312.868	306.767	284.516	278.166	273.253	300.512	301.995	340.831	377.867	311.171	302.902	311.187	366.82	292.963	292.99	289.46	293.125	337.028	287.44	319.811	261.598	318.052	333.385	302.335	306.316	309.784	288.663	295.415	304.359
130		254.634	289.676	304.81	263.287	298.593	285.436	294.807	284.119	304.682	293.768	326.884	295.636	328.11	307.483	292.976	282.974	271.052	308.349	307.899	346.113	380.076	320.266	314.68	307.388	376.835	311.642	295.038	296.282	302.049	338.451	289.346	331.042	267.626	325.794	331.265	290.506	309.044	312.192	300.212	302.809	295.897
135		264.463	291.296	312.054	268.765	312.995	279.9	305.553	278.972	310.829	302.836	327.017	303.839	341.736	317.558	299.516	286.896	283.463	304.085	305.005	349.174	378.403	323.371	318.467	317.813	368.763	313.026	300.726	291.599	308.177	346.315	294.198	327.277	269.665	328.093	334.624	285.488	311.355	306.533	300.865	300.118	306.051
140		280.695	309.324	314.231	281.796	319.093	295.596	296.307	276.04	305.171	305.074	330.429	293.22	316.462	311.842	294.097	288.415	282.223	310.364	303.766	347.487	387.488	317.426	322.328	326.925	362.719	310.258	297.543	297.292	313.423	343.817	299.923	334.374	271.86	321.722	341.385	295.406	304.158	300.257	299.628	304.963	313.288
145		274.195	299.711	317.082	273.761	319.5	287.409	316.947	280.819	312.087	304.369	338.665	296.805	339.593	330.375	293.29	284.876	270.122	313.38	298.223	340.877	367.398	314.817	318.589	304.346	368.086	314.321	298.067	294.703	312.913	340.413	294.203	337.836	284.475	326.456	323.359	295.224	309.551	298.329	302.448	303.371	310.353
150		283.805	300.183	325.476	280.435	309.918	291.48	308.544	295.395	332.318	319.392	343.003	310.492	361.143	330.142	308.677	287.777	283.655	311.814	299.043	347.692	367.308	312.797	325.033	307.467	351.252	296.947	293.692	290.361	309.079	344.822	293.022	336.945	279.006	328.843	328.889	305	310.931	287.695	297.809	302.309	317.09
155		298.622	304.549	333.313	288.839	325.137	304.118	296.956	296.616	326.471	312.794	340.312	299.449	360.901	320.025	296.798	294.715	298.197	311.473	311.777	364.538	381.972	321.066	335.976	311.304	377.885	306.311	311.341	295.594	312.909	349.892	287.802	335.143	288.888	321.79	319.487	306.353	304.507	278.647	294.948	300.489	317.814
160		284.832	303.444	319.755	280.765	323.709	305.978	319.439	294.085	329.586	313.641	349.625	312.653	346.33	327.892	304.121	302.451	301.096	326.69	327.154	367.231	401.355	340.997	339.266	327.593	378.928	317.916	316.144	304.347	317.66	353.455	297.665	339.908	285.642	327.758	325.085	307.735	319.321	288.557	301.128	308.176	322.032
165		291.832	301.697	321.728	281.17	325.857	308.762	325.561	302.068	355.351	327.599	358.017	324.703	362.341	338.383	321.669	303.389	296.524	321.612	315.622	375.287	397.635	333.88	339.053	328.752	395.532	327.268	311.087	312.822	321.064	358.624	309.225	347.361	294.207	332.173	322.803	305.241	323.116	301.593	315.958	315.162	325.038
170		288.265	317.486	322.401	286.974	325.593	312.206	323.798	295.593	343.604	326.84	355.347	324.703	353.56	338.483	320.089	311.021	290.301	320.07	322.319	372.303	402.91	321.371	343.583	332.379	396.281	326.4	321.019	305.777	329.253	352.676	307.247	347.387	291.067	335.081	313.906	288.906	321.814	303.066	304.611	313.574	314.179
175		283.345	312.768	324.687	291.161	346.049	310.287	329.684	307.249	350.514	322.047	352.102	321.263	348.33	324.908	316.194	320.057	288.559	317.922	314.564	375.949	388.493	327.031	337.68	310.752	389.309	318.158	317.913	323.049	335.498	362.376	310.088	365.845	303.408	334.677	334.53	319.529	332.136	308.084	306.681	325.371	334.397
180		328.951	336.408	337.218	299.574	344.346	316.245	322.219	300.559	358.508	326.81	353.435	328.644	361.604	332.283	323.903	321.487	296.987	335.163	323.213	388.933	396.109	331.666	342.361	322.042	387.906	329.889	319.341	321.614	329.143	356	310.995	354.412	295.57	324.718	332.248	311.212	316.524	297.222	301.878	318.467	325.071
185		321.034	333.613	350.66	308.465	352.357	322.211	332.807	306.508	367.919	335.841	368.753	325.102	376.242	335.683	318.185	317.104	290	331.767	311.995	382	390.242	330.063	339.417	320.565	371	315.374	309.51	328.213	336.728	380.455	325.929	375.769	296.827	344.577	326.368	332.247	339.163	316.449	317.997	335.162	331.75
190		322.963	332	333.027	294.243	348.973	317.549	330.386	319.35	367.598	344.02	369.705	323.356	364.989	346.525	322.202	344.14	297.183	353.481	329.824	387.385	394.294	334.217	350.361	324.523	381.381	325.342	318.49	331.817	345.204	383.249	319.714	368.735	305.128	349.31	352.872	323.735	340.371	315.329	314.865	335.232	337.654
195		330.47	331.627	351.143	301.717	343.115	319.779	318.825	309.294	357.736	346.257	368.861	320	370.132	354.967	315.331	334.549	295.808	345.853	334.846	387.492	408.564	346.709	355.583	337.407	380.194	331.337	325.716	325.847	340.2	381.291	309.692	366.235	304.29	349.379	333.47	330.059	343.637	313.246	312.354	330.151	347.295
200		344.473	336.373	346.136	301.609	349.088	331.093	312.5	303.254	348.426	342.157	373.267	314.356	369.33	349.75	311.734	333.56	298.904	344.326	326.761	378.2	382.777	334.143	345.58	328.28	376.691	335.768	311.649	317.252	332.106	376.113	307.868	357.718	300.615	341.278	332.667	325.853	328.241	317.647	316.729	322.724	334.224
205		342.421	332.296	344.503	297.361	335.841	324.348	329.298	303.599	346.865	340.279	367.327	313.653	370.33	355.842	311.823	330.249	286.472	347.031	328.218	389.328	399.63	344.4	346.462	323.855	391.137	335.558	316.139	324.946	341.374	382.413	319.791	366.647	305.263	352.54	341.376	331.653	342.241	337.06	325.115	345.515	340.744
210		346.229	334.676	349.265	303.826	341.462	323.909	325.789	301.339	351.58	345.694	362.105	327.814	387.67	358.758	319.565	334.13	289.083	348.845	327.34	393.692	398.915	332.129	357.926	334.776	380.504	337.437	324.216	327.545	337.215	394.545	324.841	367.126	310.726	356.887	353.966	326.159	356.526	362.048	329.806	344.728	353.314
215		354.165	348.62	359.367	308.722	346.181	337.919	352.439	308.74	349.117	350.556	375.17	347.678	376.462	370.233	345.492	346.073	305.445	367.457	331.133	401.831	407.905	343.189	364.828	333.547	379.676	335.316	334.043	325.342	332.008	386.671	313.516	356.513	306.793	346.125	344.795	335.682	338.413	339.078	324.997	337.324	351.295
220		357.201	330.162	362.952	304.491	356.637	338.348	345.658	307.712	355.375	354.009	373.082	359.39	377	366.833	350.927	337.047	303.349	366.388	327.239	399.626	424.417	338.506	364.666	339.481	421.928	350.211	336.163	326.688	339.147	386.169	310.637	355.857	296.682	349.27	340.171	330.365	336.144	341.269	323.753	331.974	356.051
225		354.866	335.627	363.891	305.948	349.967	337.603	335.386	312.847	359.123	357.092	378.727	343.898	377.824	367.833	338.565	338.041	301.721	357.039	331.117	392.236	411.204	331.397	364.16	335.617	395.662	343.763	332.524	334.936	336.792	393.455	333.505	366.592	295.598	354.649	357.436	342.918	356.54	353	326.889	333.864	346.141
230		343.11	331	356.449	291.443	341.176	334.745	339.579	316.249	360.423	363.511	382.438	369.712	385.253	367.375	358.427	333.109	302.38	364.364	327.489	389.344	416.521	340.797	369.695	339.037	419.014	342	346.519	339.569	340.585	392.117	328.016	370.647	304.955	363.831	353.932	351.929	360.006	340.108	326.253	334.474	350.282
235		352.415	335.43	356.408	309.491	335.275	345.904	338.439	314.661	358.814	366.008	382.048	353.78	389.725	371.117	351.298	340.497	303.166	369.698	343.468	410.769	413.209	341.174	383.692	330.916	424.058	360.705	356.101	348.223	351.457	407.315	344.165	375.58	322.307	357.54	364.342	362.635	367.643	359.186	329.059	337.103	366.353
240		361.564	341.676	362.048	313.109	351.385	342.194	333.149	313.994	354.814	356.633	379.509	352.305	377.758	364.267	343.073	339.834	298.515	363.783	358.649	384.092	451.052	347.894	376.358	353.883	416.719	352.632	341.779	340.921	349.506	398.779	334.648	379.941	322.587	368.274	363.368	341.735	357.496	367.731	342.91	341.301	343.974
245		359.332	335.437	357.463	304.022	349.027	341.811	359.456	313.26	366.45	376.927	394.571	365.102	385.67	367.258	354.992	338.347	308.131	371.535	352.596	401.687	443.796	351.614	369.722	362.065	417.583	349.816	355.75	337.441	362.857	398.84	338	391.613	323.106	371.222	351.872	360.371	371.526	383.814	343.705	351.537	365.968
250		376.162	348.634	368.252	310.035	353.126	348.725	353.675	310.644	357.129	366.306	387.065	352.432	380.835	361.75	344.266	347.518	295.996	362.643	332.005	395.933	429.573	334.346	364.467	350.192	425.942	352.542	344.476	329.936	356.057	384.418	331.28	386.983	314.419	366.98	343.333	345.535	364.975	385.856	334.545	339.463	361.776
255		363.982	333.359	365.02	313.709	355.302	339.211	358.763	318.542	375.811	379.412	397.861	373.525	396.341	383.242	364.54	344.067	298.921	363.481	342.394	390.303	428.09	346.917	369.707	370.729	404.511	344.553	358.13	345.5	361.445	393.897	340.456	389.971	332.609	381.133	353.65	363.9	378.867	390.198	350.583	343.36	374.122
260		379.332	344.303	365.517	312.978	366.632	347.358	364.965	322.876	368.658	372.528	388.469	385.381	387.549	390.367	377.452	345.404	293.978	375.07	361.085	400.959	447.924	352.397	367.186	371.874	460.259	359.726	352.966	346.921	349.283	398.568	330.962	377.668	321.648	363.323	341.291	349.212	351.443	344.449	333.326	338.213	362.519
265		366.113	340.408	365.864	314.148	343.984	336.983	356.044	317.102	379.18	370.94	393.341	375.644	369.714	379.508	369.008	347.959	310.524	383.016	353.787	401.374	436.649	343.694	377.506	367.285	463.511	364.063	350.822	333.693	345.668	385.033	327.83	372.433	315.235	349.972	354.966	363.994	355.981	364.03	331.979	332.702	383.936
270		377.076	360.979	376.524	323.126	365.341	357.645	352.132	313.311	372.213	371.777	387.528	384.669	362.868	378.925	374.363	351.451	309.533	373.907	343.947	410.421	443.82	351.131	379.426	363.575	460.712	364.132	359.904	343.049	355.211	376.488	327.802	378.122	320.324	362.411	345.795	361.412	368.355	370.754	346.556	346.11	373.109
275		372.716	352.275	390.469	324.443	360.39	353.294	341.781	317.853	383.862	380.716	401.94	389.424	384.505	385.617	379.823	352.254	308.943	384.202	359.319	414.938	448.389	362.22	375.63	380.668	477.108	364.295	364.673	349.035	358.592	386.765	339.703	390.067	324.324	369.048	357.573	358.059	374.673	380.048	348.448	343.548	377.942
280		385.076	361.5	382.714	325.67	364.791	361.936	348.272	312.446	375.423	376.626	399.409	370.822	378.835	373.725	363.516	358.451	316.284	373.388	355.112	419.303	442.616	369.743	375.104	372.467	470.094	356.621	371.034	363.738	371.211	409.15	350.5	389.437	337.011	384.548	355.991	351.282	368.066	385.317	363.229	358.162	389.192
285		377.591	349.655	395.49	322.578	371.33	357.588	356.833	332.881	383.967	379.022	407.685	389.653	406.418	397.042	380.815	347.394	310.834	366.233	349.894	416.308	448.062	355.674	377.76	368.238	447.295	360.632	358.091	355.04	359.464	381.146	343.67	383.361	323.313	392.395	349.41	347.594	370.399	378.341	353.229	353.316	379.333
290		382.204	353.732	395.905	337.413	365.56	348.333	349.246	316.983	385.483	382.315	408.42	378.797	365.033	393.717	373.984	354.642	315.572	372.86	361.17	417.749	460.616	361.069	381.308	390.262	448.871	373.747	366.111	374.842	372.887	403.732	360.247	401.109	330.916	395.496	362.744	357.282	383.817	384.078	359.521	361.897	379.058
295		377.067	365.972	401.551	338.261	362.082	350.784	371.254	325.192	400.814	389.206	412.108	398.017	394.429	389.267	393.492	348.72	306.441	380.628	357.952	408.267	457.706	357.294	374.92	390.692	454.194	383.8	370.25	368.713	372.106	402.521	363.346	400.16	325.285	383.718	355.282	361.171	375.568	381.754	359.049	366.849	388.058
300		369.067	368.81	393.068	334.391	369.143	344.931	398.947	343.977	415.811	389.275	420.463	406.585	415.286	397.233	399.75	367.098	315.266	392.581	372.176	425.067	464.564	362.414	389.222	390.953	469.468	388.637	367.74	364.535	375.777	399.934	364.071	397.097	332.877	385.702	358.769	373.612	373.654	370.383	357.733	375.662	398.667
305		390.884	359.077	380.027	340.065	361.742	346.167	372.281	331.39	397.021	378.802	409.341	394.941	391.571	413.558	388.266	354.979	307.821	386.93	365.819	416.185	441.744	363.291	378.879	388.673	469.115	391.989	366.562	363.47	373.249	390.174	363.505	395.966	341.464	373.407	351	377.547	372.022	359.413	358.649	372.015	383.962
310		387.332	361.028	383.878	345.183	366.291	350.978	382.456	331.836	417.832	390.95	417.597	401.11	385.396	399.442	388.798	361.451	306.406	387.775	358.665	418.395	441.929	356.22	371.432	381.977	465.295	383.042	359.615	357.054	354.894	386.258	350.385	381.887	324.944	383.56	373.752	352.594	385.382	376.856	353.986	358.441	376.212
315		381.466	366.57	390.286	339.709	369.071	361.02	376.851	342.305	403.616	389.488	411.807	394	389.747	410.25	384.185	365.788	313.568	383.442	352.17	434.113	448.635	361.314	378.296	389.5	467.302	379.658	367.096	366.634	367.872	383.366	367.308	398.929	340.587	400.234	368.932	361.547	395.083	382.018	363.524	379.004	390.34
320		398.951	376.592	396.408	347.352	389.115	363.944	367.009	327.305	389.814	387.855	409.821	402.195	384.451	397.933	389.484	369.99	304.441	381.775	344.83	417.815	449.782	365.843	375.82	374.248	468.619	387.616	362.115	360.554	361.913	377.225	357.308	391.697	346.369	380.202	375.402	363.218	388.166	392.299	355.292	374.169	381.654
325		408.162	380.775	379.299	343.813	393.907	364.044	375.535	348.893	391.61	389.947	419.778	416.932	383.44	406.65	408.379	359.601	312.21	405.473	349.915	432.821	472.076	370.697	384.317	391.495	456.331	401.895	370.779	367.931	379.981	402.07	360.626	403.424	349.385	395.04	364.803	366.871	384.346	391.587	358.326	376.11	390.301
330		390.845	371.394	385.095	339.7	384.137	352.787	360.851	345.232	404.279	386.355	414.384	420.602	395.099	398.425	407.484	334.337	318.258	380.705	352.723	410.328	476.654	352.211	366.876	402.093	473.835	387.663	350.933	376.351	375.464	413.385	381.681	409.475	350.413	406.839	390.786	407.388	405.945	388.156	356.451	388.827	406.423
335		405.695	382.634	373.231	350.361	387.714	352.297	374.93	352.915	415.372	393.287	419.048	418.398	406.154	416.492	404.734	359.155	315.218	394.023	344.957	431.487	469.199	351.546	386.08	389.565	470.281	385.979	365.803	363.371	365.921	398.338	367.066	400.176	345.084	399.923	374.667	403.541	403.59	396.335	359.427	389.647	397.583
340		408.851	384.176	395.122	351.391	386.352	364.527	380.816	343.181	413.772	387.687	424.528	399.788	384.879	406.7	388.855	375.29	334.284	420.132	363.548	439.087	506.573	376.857	395.16	426.621	470.892	408.453	376.37	377.015	374.675	400.296	384.192	405.878	342.939	410.887	378.538	388.376	416.64	397.437	357.677	398.912	412
345		407.174	380.387	388.163	352.096	392.247	351.951	380.921	353.718	417.309	395.028	429.261	414.915	408.341	428.975	409.121	381.689	323.004	403.457	359.043	439.282	506.687	380.211	396.263	416.547	486.532	403.584	382.298	398.129	391.208	402.638	375.253	416.34	347.145	394.319	387.564	418.324	401.994	374.85	357.865	398.184	409.724
350		402.445	383.62	385.218	353.726	385.423	351.865	377.711	350.412	424.934	396.839	429.19	422.661	406.231	424.717	415.718	374.15	312.472	393.822	340.16	425.831	466.014	361.486	383.571	378.093	480.043	391.389	358.519	389.629	396.268	393.122	374.912	417.702	342.335	405.948	375.282	392.082	398.767	400.078	360.438	397.5	402.263
355		405.277	380.817	396.986	357.087	378.725	357.216	369.535	357.757	422.772	396.862	430.295	407.297	397.791	411.875	401.387	376.311	317.271	412.984	350.149	446.133	491.194	370.046	389.26	393.093	493.791	396.789	375.202	391.46	362.974	385.854	360.044	389.605	331.117	380.387	376.521	385.006	388.349	359.611	341.642	378.081	402.795
360		413.601	381.127	388.939	357.265	402.291	367.478	378.43	345.531	419.82	406.133	417.903	412.551	422.121	416.808	407.806	379.87	327.769	425.674	362.713	453.985	487.872	376.923	391.698	406.36	525.281	406.026	397.529	413.292	387.758	403.972	370.434	404.16	349.676	412.827	352.504	385.694	394.878	394.731	368.569	406.79	406.263
365		408.805	385.014	394.966	357.443	408.753	376.287	373.395	360.559	427.39	396.734	420.139	407.78	397.846	401.033	398.202	377.01	333.948	417.349	350.032	444.123	476.517	369.96	398.423	386.425	494.978	388.911	393.279	399.817	371.332	391.047	365.165	389.223	341.547	412.101	363.487	402.571	404.022	400.461	348.83	395.029	402.577
370		409.104	388.93	398.537	366.265	405.731	364.1	399.561	357.311	419.832	407.016	440.224	415.025	428.231	432.475	406.508	388.622	333.432	415.667	356.782	465.231	497.133	376.389	403.586	410.692	521.748	409.432	392.981	390.124	392.072	410.629	365.088	399.122	338.011	408.597	356.026	389.229	388.418	384.593	355.403	391.864	385.776
375		416.244	373.415	379.381	369.826	402.577	369.505	380	355.339	410.994	397.376	433.807	398.144	402.286	416.025	395.242	386.953	332.223	403.085	349.628	464.595	472.052	368.997	404.151	392.294	527.647	396.847	399.841	406.856	402.921	407.451	370.505	411.277	342.737	405.512	364.41	388.729	397.62	399.671	364.208	395.221	411.019
380		404.305	391.937	398.34	363.561	415.5	372.841	369.465	355.554	405.405	397.622	425.622	407.042	397.56	416.617	404.21	371.575	324.122	401.054	342.691	460.492	489.194	365.046	386.876	389.836	498	399.363	394.298	385.099	391.008	394.944	358.67	411.366	342.469	404.69	367.179	378.459	421.017	425.97	360.767	392.132	392.41
385		408.101	381.254	382.068	361.235	407.901	373.635	391.307	359.186	400.793	394.307	429.835	403.568	402.835	401.267	392.903	380.233	338.821	400.155	362.553	458.738	483.905	367.851	392.686	390.472	497.734	389.247	381.014	394.99	392.325	403.507	361.731	410.933	345.855	396.036	359.718	382.647	411.482	388.922	350.472	380.154	388.474
390		414.665	392.085	396.762	369.539	416.412	368.471	389.316	368	428.643	399.277	433.736	403.983	413.484	437.925	394.79	395.202	330.349	393.721	357.17	449.656	492.678	366.489	391.16	383.93	509.957	403.147	388.264	394.881	386.574	401.028	362.72	411.097	336.028	395.613	371.556	376.512	408.529	380.287	348.865	394.404	382.404
395		417.646	397.585	395.238	361.583	416.088	376.605	390.842	359.751	404.276	395.141	415.156	408.466	422.681	433.842	398.847	387.166	330.328	393.682	354.516	443.815	500.27	390.489	395.334	398.953	521.87	404.6	392.938	413.708	399.853	429.211	376.099	423.521	343.223	428.585	385.59	403.265	433.307	424.635	372.622	410.338	420.808
400		415.872	390.507	393.177	360.161	410.264	359.436	415.482	362.22	417.339	398.8	429.489	426.932	409.516	425.992	417.815	391.503	334.917	413.155	350.803	454.677	511.943	397.28	395.58	404.098	508.511	393.016	397.567	404.921	407.585	435.925	381.335	433.265	346.62	432.593	401.615	397.994	432.468	416.497	366.267	412.283	421.519
405		417.701	381.93	367.993	365.5	408.286	356.159	414.851	354.576	407.078	393.407	436.418	413.356	426.758	431.383	404.629	373.948	332.131	388.372	346.596	433.477	502.46	379.9	377.967	402.028	493.23	395.479	387.625	404.767	404.275	440.667	383.082	426.529	344.804	434.944	388.496	412.265	430.363	415.593	382.333	411.875	418.462
410		425.473	367.359	380.136	369.474	406.967	363.6	396.184	359.74	417.979	392.473	435.091	405.356	426.549	423.2	394.21	396.124	336.537	402.264	353.543	456.246	505.161	390.011	391.237	418.051	507.784	400.689	400.745	406.238	386.03	417.845	375.896	421.143	347.737	418.669	374.573	383.635	405.657	395.281	364.014	400.901	390.487
415		414.976	380.528	375.884	378.622	410.973	360.304	414.921	361.701	413.583	402.419	427.034	397.983	415.385	437.667	385.548	394.503	342.935	406.07	365.926	455.6	520.825	398.931	400.586	436.168	528.482	407.789	414.173	413.163	393.879	427.554	379.126	426.605	346.419	417.976	369.214	381.712	401.665	385.048	364.767	407.36	395.077
420		427.988	377.12	374.401	361.491	419.313	358.885	404.526	368.463	409.051	399.7	417.881	399.669	423.516	412.9	386.677	385.679	331.262	404.659	357.58	455.287	511.355	376.634	398.672	404.098	506.691	389.942	403.188	409.871	391.166	422.944	377.286	430.025	359.57	425.94	383.154	392.024	424.368	396.766	358.062	415.695	418.359
425		408.53	374.437	372.776	370.374	410	355.081	410.526	345.989	398.228	391.228	415.795	405.975	405.088	406.9	393.677	403.181	340.362	406.845	364.112	452.221	505.886	390.863	411.399	411.234	517.367	413.205	401.606	427.153	412.642	430.038	385.396	444.571	357.274	434.089	378.333	382.606	414.139	404.311	369.979	424.599	403.071
430		425.46	381.528	375.367	367.235	404.786	361.377	410.404	365.034	429.036	412.656	436.014	418.627	438.659	431.3	408.169	390.264	339.485	410.984	373.176	459.149	514.872	391.026	414.902	416.902	508.468	397.342	399.712	410.916	409.513	417.573	382.94	429.555	354.732	422.435	371.487	383.765	401.144	380.413	358.816	415.176	392.59
435		417.515	371.817	370.578	362.139	384.659	358.453	422.088	359.791	431.637	407.286	438.193	415.415	447.703	425.158	404.25	384.062	342.192	399.853	366.66	441.456	491.374	385.42	408.287	413.159	497.439	397.432	394.534	411.406	395.358	418.817	374.593	417.929	353.687	438.464	371.778	381.794	417.859	404.072	358.194	402.816	385.705
440		413.293	373.183	378.905	364.352	409.247	367.752	422.237	354.418	441.033	404.11	424.571	408.178	450.835	430.567	396.677	393.508	339	395.922	357.771	440.974	490.469	384.626	408.828	391.977	493.41	387.105	395.216	394.228	400.245	417.521	378.176	426.147	342.849	438.339	377.521	387.476	426.684	407.952	366.222	406.963	392.115
445		415.29	382.894	385.041	380.73	398.819	368.809	407.754	352.768	436.529	405.844	435.889	396.864	467.077	445.125	383.734	387.772	356.188	407.271	367.122	452.256	516.18	395.886	415.657	416.243	504.273	402.363	402.26	408.619	391.642	419.789	373.863	429.618	353.212	433.069	384.974	383.612	417.632	385.868	352.104	401.342	375.641
450		418.101	384.261	395.15	369.191	396.346	365.135	416.14	359.836	449.715	416.088	442.298	409.898	443.978	469.058	401.613	366.808	331.974	401.643	352.777	450.533	498.308	378.783	403.601	376.112	491.151	400.968	394.942	413.262	393.683	430.737	383.341	438.95	354.318	415.133	385.205	398.559	413.03	385.419	359.24	412.349	406.571
455		432.896	388.514	395.231	362.578	396.687	368.571	400.132	354.989	430.964	401.905	435.585	406.881	436.582	435.775	397.911	386.383	342.974	414.744	369.149	458.4	516.199	406.046	421.615	405.178	522.324	406.016	414.404	399.743	384.623	416.784	371.137	427.202	340.307	411.363	378.068	382.541	399.033	377.21	357.806	402.14	394.071
460		432.695	364.979	390.517	348.343	409.489	350.456	412.947	365.559	442.423	412.005	445.332	419.89	452.022	470.75	410.79	385.554	350.397	412.69	359.862	460.908	518.953	398.651	411.293	390.266	518.763	405.153	411.106	410.158	376.909	432.15	375.335	421.046	347.788	420.581	371.385	359.129	396.352	386.383	370.139	406.14	376.635
465		422.582	366.338	375.626	356.657	409.148	359.176	425.368	367.062	439.907	407.86	447.702	418.754	460.418	482.533	405.597	373.699	344.245	428.69	358.447	450.61	509.825	396.429	408.328	390.369	510.489	385.963	397.481	405.015	397.392	431.643	378.758	442.076	356.067	428.79	404.949	379.206	410.463	381.737	370.375	422.982	421.647
470		423.149	382.585	359.612	351.017	412.324	377.625	407.167	362.921	436.661	416.856	447.452	429.559	450.132	459.942	413.774	375.124	346.301	400.597	373.149	441.503	513.36	387.563	398.219	393.411	489.46	382.084	392.889	415.203	382.868	426.343	370.632	438.105	350.168	435.56	410.983	373.971	418.956	417.299	367.149	415.044	400.429
475		419.817	388.063	360	354.4	402.632	369.321	403.281	357.972	424.871	406.689	438.889	414.322	472.418	447.5	404.234	397.306	365.681	431.853	380.293	450.728	534.185	410.386	411.376	413.79	514.216	393.953	413.543	420.064	398.042	420.977	367.681	436.866	337.492	433.536	387.094	382.912	424.144	414.874	371.424	418.368	400.128
480		426.043	405.838	376.272	357.148	408.621	385.507	415.711	375.322	446.087	421.048	452.918	430.669	466.286	467.017	418.548	396.254	355.865	417.543	362.085	452.492	505.199	394.086	403.37	394.477	507.072	390.258	403.529	426.069	402.751	441.718	385.731	462.08	350.056	424.552	378.034	389.135	406.078	392.293	372.566	437.316	408.224
485		429.329	405.127	385.959	355.613	404.121	390.11	404.342	354.757	436.099	410.958	451.733	413.915	465.198	469.142	406.637	387.585	360.362	420.628	369.745	475.446	518.943	389.551	415.512	396.921	519.561	397.995	398.707	422.718	395.328	429.643	370.253	453.576	348.112	425.883	361.949	385.512	409.809	383.958	371.198	420.11	397.859
490		424.921	392.796	368.68	338.835	400.654	381.078	424.807	369.949	439.577	417.776	469.358	402.449	486.077	463.167	399.169	369.161	351.782	410.767	363.995	461.436	516.284	395.4	415.772	383.958	511.403	393.121	407.976	428.322	395.947	418.343	367.989	448.723	350.246	412.343	371.838	377.959	402.006	386.892	369.556	414.61	390.622
495		424.021	398.415	383.837	352.413	388.231	366.846	391.272	347.537	446.592	414	446.04	386.669	457.374	452.875	376.46	370.482	359.825	416.907	363.287	452.062	522.953	405.517	407.42	403.458	520.367	392.695	405.788	440.074	417.498	436.488	380.016	452.937	348.911	426.734	393.111	414.365	408.332	396.976	380.288	431.342	403.135
500		435.799	410.451	389.347	354.978	392.643	369.919	400.667	349.395	420.817	409.99	454.219	381.542	472.473	447.075	377.452	378.808	356.109	419.031	366.106	459.364	535.967	394.246	416.938	416.645	530.87	403.305	414.986	423.054	407.038	422.521	376.956	453.458	364.559	422.649	369.342	397.9	401.252	383.156	378.493	424.279	388.981
505		438.03	415.021	407.973	356.217	407.566	388.554	393.026	367.124	450.607	419.806	456.892	412.127	475.824	444.708	399.992	358.736	354.52	388.442	362.479	439.405	512.829	390.983	405.13	392.879	495.468	387.916	394.832	431.49	396.143	437.779	384.165	464.744	356.536	441.379	381.145	427.7	442.421	436.802	386.406	423.893	403.231
510		424.405	423.81	392.041	352.957	403.335	388.475	400.807	361.362	434.372	419.021	443.557	408.983	480.451	454.8	400.774	368.674	363.004	415.349	380.202	449.79	531.507	401.851	399.284	423.57	500.396	388.247	403.216	434.901	407.049	440.39	391.874	462.223	368.324	452.395	385.615	396.3	444.917	430.826	393.986	429.985	395.705
515		420.848	406.521	383.061	348.265	416.121	385.365	411.632	364.13	456.402	429.164	457.494	403.771	452.934	448.258	400.21	367.14	367.646	405.953	377.239	445.723	527.995	395.077	404.038	401.117	518.849	398.563	404.846	426.54	408.679	445.437	377.593	462.017	364.67	427.282	400.453	415.394	412.518	400.018	385.181	435.864	402.936
520		425.851	414.613	384.891	360.178	408.995	387.01	408.991	354.814	432.637	409.565	454.784	400.025	446.044	442.275	397.581	366.741	368.742	408.434	372.888	456.887	542.801	412.954	421.893	414.07	543.079	409.111	422.673	431.886	399.917	425	371.231	439.828	362.184	439.585	395.752	396.435	421.15	415.228	383.007	407.151	384.712
525		425.902	406.908	388.007	349.361	421.203	383.027	414.465	362.723	455.351	412.737	467	426.61	468.462	457.633	415.871	387.218	369.869	410.333	371.548	454.256	544.592	411.714	422.388	413.72	531.338	406.347	416.077	418.064	390.453	428.371	364.473	440.933	358.408	417.819	384.761	397.676	397.97	379.665	371.326	414.176	387.801
530		432.838	417.239	390.102	358.122	407.06	389.093	397.702	352	452.333	405.311	462.051	382.958	439.615	456.233	376.218	375.798	348.266	415.233	351.117	453.846	522.73	398.377	401.243	400.019	499.777	409.5	412.865	428.851	400.174	430.399	364.286	451.013	363.425	427.319	395.581	390.171	397.321	381.06	379.302	412.592	402.071
535		434.101	426.246	394.925	368.891	417.604	390.625	395.982	355.237	430.907	405.66	457.946	414.89	440.088	448.475	406.468	386.788	375.323	419.55	371.691	465.195	548.773	415.7	418.831	408.042	524.705	419.053	426.096	436.342	404.577	445.601	366.511	465.634	370.039	436.194	401.872	382.982	406.712	394.581	385.906	424.312	406.872
540		426.183	412.317	388.755	365.435	415.17	386.507	396.728	370.209	436.979	414.526	468.108	429.051	467.264	482.983	420.137	381.342	363.148	399.45	352.888	451.641	528.27	403.311	404.32	403.542	499.878	414.242	399.966	426.149	398.826	434.559	370.549	459.899	366.698	451.133	409.436	402.471	425.46	421.533	393.823	424.882	423.987
545		414.585	415.261	391.857	368.517	409.099	376.343	383.816	358.785	430.138	415.79	455.83	409.339	466.176	459.4	396.573	379.565	380.148	396.504	371.287	481.154	550.36	413.88	416.66	420.126	512.619	408.816	420.562	414.921	388.97	434.859	363.137	458.252	359.251	433.452	394.427	386.524	411.665	409.743	388.826	412.717	402.615
550		424.866	414.711	382.565	364.822	425.802	376.235	382.816	364.316	443.805	418.208	461.284	414.686	430.813	445.183	403.46	370.689	355.493	391.31	354.723	457.497	529.919	393.029	411.524	397.481	510.115	417.774	410.62	426.683	406.468	447.192	384.363	468.235	379.039	452.435	430.932	409.012	424.958	429.24	390.642	431.143	413.577
555		426.567	420.359	419.986	373.896	432.159	389.483	370.386	353.74	428.556	409.341	463.622	409.627	445.879	447.525	401.484	370.71	361.179	404.775	364.41	465.641	550.28	410.191	428.544	409.589	521.13	420.026	417.255	422.347	411.638	449.423	379.775	461.483	374.777	454.23	405.65	404.147	424.343	434.407	400.944	416.335	417.853
560		431.409	426.754	412.912	373.691	423.901	397.26	382.123	355.339	426.486	420.185	453.295	430.153	476.505	455.1	420.387	381.933	368.528	401.318	370.191	466.231	551.18	418.377	432.879	427.164	529.54	435.637	431.322	437.297	419.325	454.211	386.016	452.912	375.441	446.754	417.342	403.7	427.501	424.066	400.049	431.901	425.494
565		428.674	415.303	385.49	367.691	420.665	381.069	397.57	368.847	454.895	423.556	451.705	432.331	481.275	448.333	421.54	374.756	360.057	397.341	358.33	467.585	531.071	406.131	426.663	405.336	513.122	419.768	427.144	410.337	412.834	425.995	369.209	434.168	360.525	418.532	425.556	396.441	396.474	384.072	380.819	419.118	409.686
570		427.485	409.366	382.19	362.352	423.505	388.485	372.737	353.989	421.438	405.956	447.355	417.551	454.978	448.95	410.847	359.358	365.489	400.659	387.691	462.8	566.602	405.9	408.216	444.154	506.755	411.947	420.947	411.757	406.691	423.089	367.341	433.76	367.67	410.129	418.299	418.606	415.507	400.802	384.326	407.765	399.994
575		428.128	417.127	388.32	372.913	442.973	397.25	384.5	368.48	431.084	414.572	461.81	421.576	456.89	450.8	419.218	369.233	370.485	428.829	386.005	449.785	592.943	415.569	408.059	446.776	529.122	427.432	433.928	412.792	410.464	435.075	370.643	446.361	367.883	429.911	415.35	415.141	418.604	398.976	396.594	417.691	407.308
580		423.966	390.373	387.02	363.926	422.736	391.368	388.412	363.746	431.327	404.394	453.52	427.881	464.242	450.958	418.121	378.316	364.153	412.558	365.223	470.677	536.341	404.991	415.908	390.991	503.971	406.011	416.673	421.252	411.532	434.197	377.077	454.118	369.933	426.452	404.504	395.976	410.753	404.862	390.135	416.89	413.635
585		423.338	402.683	387.17	369.387	423.819	391.103	388	375.785	437.369	415.729	468.949	425.085	441.363	435.058	419.976	366.456	363.921	407.961	367.883	470.503	543.877	420.943	428.814	410.107	534.95	417.726	427.856	408.084	390.849	419.826	343.632	441.811	354.028	406.944	418.068	408.182	402.407	392.503	382.33	412.93	405.628
590		421.229	399.141	397.442	375.491	429.907	389.603	378.237	358.921	427.27	409.814	458.378	430.644	474.121	454.583	420.887	361.886	340.511	414.178	385.989	457.974	569.573	424.689	403.633	427.467	536.18	417.647	421.875	406.688	394.362	422.3	359.044	433.87	358.525	408.996	422.991	413.488	407.017	402.126	384.538	403.79	397.891
595		418.518	393.38	391.966	368.639	418.885	394.75	391.921	373.486	468.895	421.678	461.114	429.297	464.231	458.075	420.935	365.782	351.795	405.659	384.069	460.344	587.223	432.28	411.651	436.271	545.842	433.574	438.688	419.723	394.038	422.742	356.39	430.042	365.698	414.355	421.906	425.353	418.241	393.251	384.236	413.588	403.923
600		410.604	396.134	386.537	366.235	430.275	389.772	407.649	355.169	439.772	418.864	464.616	422.424	473.407	458.925	412.524	370.736	341.293	399.612	376.707	454.513	584.938	432.409	414.101	424.43	538.022	421.842	434.356	420.752	393.706	432.094	359.44	436.5	361.978	411.992	429.145	419.688	415.476	400.228	372.726	412.107	404.071

## Sheet: +untransfected cell lysate
time (s)		Fluorescence intensity of dY-Fab
		1	2	3	4	5	6	7	8	9	10	11	12	13	14	15	16	17	18	19	20	21	22	23	24	25	26
0		221.972	228.051	228.904	223.859	221.206	224.063	214.819	208.551	216.973	214.52	211.994	199.59	235.339	204.2	206.883	199.515	220.368	214.049	206.992	207.009	221.301	200.531	214.728	210.319	201.902	201.172
5		221.052	228.481	228.767	223.759	225.564	223.667	219.335	208.85	220.848	214.965	213.333	204.438	229.713	210.042	215.083	203.233	221.9	212.357	208.44	206.193	218.192	195.949	214.824	207.916	199.219	191.491
10		220.552	230.443	224.339	222.076	223.515	223.429	220.585	213	214.446	212.935	222.626	214.135	242.195	203.4	215.628	204.874	216.468	214.104	214.144	205.719	217.932	201.871	215.448	208.944	203.644	206.036
15		220.681	232.302	225.435	221.34	224.363	217.434	220.788	210.843	211.223	214.602	213.24	220.91	234.494	205.545	209.933	197.948	218.7	212.747	210.58	205.364	219.41	197.473	213.092	212.239	204.354	198.876
20		224.745	236.191	228.568	222.866	225.608	223.021	220.41	212.772	219.955	217.229	216.392	224.573	237.109	203.497	212.994	201.003	219.742	213.022	203.908	203.224	217.62	193.035	211.88	209.084	201.103	194.657
25		221.197	232.647	226.678	222.154	223.848	222.534	219.06	214.086	217.214	215.597	216.339	222.444	236.598	205.745	208.467	201.785	221.268	212.071	207.808	200.728	225.782	195.84	210.692	210.116	200.612	201.201
30		226.046	235.996	231.291	217.927	226.662	220.952	216.808	212.378	215.205	219.782	229.251	230.275	242.408	204.861	213	205.607	224.689	213.824	205.224	205.605	225.346	198.086	212.032	209.646	202.591	201.314
35		221.781	233.217	227.743	218.823	223.191	223.894	219.997	209.603	215.75	212.346	217.678	218.455	240.897	203.467	210.194	202.018	213.995	215.412	212.576	205.833	228.203	214.84	214.1	209.733	204.646	203.503
40		227.829	239	235.616	220.613	226.618	228.884	221.774	212.483	215.268	216.174	218.684	222.045	230.011	208.394	214.156	199.571	219.768	206.786	206.88	202.219	224.613	211.277	215.728	206.621	200.963	200.189
45		226.956	232.349	232.099	223.443	227.127	224.63	221.65	206.734	208.741	209.422	215.105	222.14	238.713	210.727	206.494	202.178	212.868	211.016	210.504	205.636	224.271	211.922	218.056	207.421	202.594	200.231
50		226.956	238.557	237.216	219.068	223.975	219.307	220.516	212.491	210.357	217.147	225.982	220.303	234.937	211.461	214.633	202.733	217.905	215.302	208.26	206.706	224.053	212.984	216.804	207.611	204.285	196.917
55		224.99	234.447	230.736	222.487	225.775	221.519	218.301	210.026	217.214	210.193	218.216	218.051	228.839	204.927	209.544	196.503	221.632	205.126	204.228	203.311	220.812	207.617	212.532	205.596	206.319	194.769
60		227.275	240.132	231.373	220.7	223.525	227.28	217.636	211.685	218.598	212.074	217.099	216.994	230.73	208.012	209.95	199.528	220.047	209.429	206.788	201.154	218.726	207.531	216.26	204.625	200.311	195.112
65		226.584	233.123	233.781	219.286	221.824	223.481	220.332	216.24	219.009	213.896	222.374	225.382	242.73	219.321	212.95	204.945	219.242	211.505	206.604	202.399	218.665	208.82	212.652	202.958	202.029	192.799
70		227.633	234.77	236.969	221.387	222.054	225.196	221.344	208.813	216.402	211.245	220.094	213.427	232.954	209.903	206.328	197.071	212.753	215.165	213.316	200.018	220.008	211.992	213.292	215.032	207.245	199.391
75		225.129	239.068	231.253	218.867	217.368	228.063	222.547	211.367	215.214	211.837	213.813	211	221.333	210.285	212.006	202.724	211.726	217.291	214.34	207.496	220.947	220.711	215.136	214.818	207.303	198.811
80		227.367	237.43	235.205	221.546	225.549	226.492	229.728	209.135	214.571	217.327	222.339	217.455	236.034	219.194	212.056	202.04	215.563	209.577	208.076	203.175	216.853	216.793	210.7	203.523	203.158	197.544
85		227.006	240.651	228.822	221.201	221.833	222.217	219.519	213.963	219.696	216	219.86	216.163	230.724	217.788	216.561	205.141	215.621	211.198	207.124	199.373	211.917	209.492	204.352	208.554	195.57	192.024
90		226.647	236.872	233.733	218.707	224.74	219.979	216.542	209.693	213.946	212.114	219.55	219.039	236.351	214.206	215.75	211.245	213.311	206.181	205.172	201.711	214.786	212.836	206.132	206.018	203.628	194.018
95		225.663	231.949	227.123	221.889	221.088	225.884	215.653	209.577	214.732	210.466	220.971	213.169	234.161	213.6	210.9	203.62	212.811	212.269	207.984	202.154	219.079	212.91	206.076	207.996	202.939	196.917
100		226.227	234.336	231.517	220.439	222.436	228.984	220.527	213.067	211.732	208.142	220.099	216.573	224.184	212.685	215.089	205.233	213.605	202.962	210.924	197.868	216.568	215.652	205.444	206.8	201.565	191.621
105		231.369	235.03	233.476	218.582	224.034	224.767	221.777	208.303	209.777	212.275	216.819	218.702	232.494	214.994	212.078	209.126	211.263	209.879	212.896	206.048	219.726	215.391	211.372	207.119	205.256	198.408
110		226.141	236.604	237.86	221.957	222.402	225.958	216.476	209.24	207.214	213.289	221.848	214.208	231.925	211.2	210.961	205.675	208.547	212.874	213.824	202.645	226.286	217.207	212.764	211.056	207.079	199.201
115		227.823	238.902	231.462	219.008	221.525	225.503	221.215	208.715	209.857	211.744	216.684	215.86	234.845	211.073	213.261	207.69	217.963	209.67	206.64	205.298	220.744	217.625	215.232	209.396	204.528	198.692
120		226.522	237.902	225.791	217.134	220.412	219.556	214.582	211.011	207.214	210.937	218.696	219.073	234.741	211.976	219.428	206.613	215.226	204.33	209.184	200.746	219.718	211.434	211.812	205.635	203.335	194.314
125		225.671	243.949	230.606	220.305	219.343	221.376	222.401	208.082	204.339	211.248	218.211	216.022	232.592	202.448	210.9	201.718	210.179	202.005	209.488	203.868	220.504	212.855	210.856	206.193	205.67	195.402
130		230.964	242.855	236.36	219.553	220.951	222.709	218.759	209.648	207.134	212.564	216.129	217.438	228.006	211.552	210.622	208.095	206.416	205.72	210.96	208.978	223.398	216.414	215.868	209.474	208.483	197.065
135		227.9	243.881	236.784	217.68	221.005	218.937	216.883	209.768	206.473	212.292	213.813	210.303	227.437	205.182	215.272	206.629	208.868	202.901	206.264	201.351	220.808	214.18	211.652	205.168	203.061	192.426
140		225.49	242.298	232.13	221.609	229.328	225.317	220.484	209.798	209.554	215.73	214.333	220.011	231.856	210.612	215.783	208.638	210.911	210.302	207.336	207.632	222.511	218.566	213.952	210.004	203.868	197.645
145		227.163	241.932	232.106	218.521	226.186	219.587	217.479	211.363	215.241	214.074	210.649	220.191	222.954	208.77	213.6	204.834	206.921	205.308	205.696	202.671	214.996	212.453	205.16	205.933	201.108	191.243
150		226.926	241.051	226.942	220.269	226.667	225.074	216.393	208.12	214.875	212.025	209.749	216.388	228.511	209.461	215.911	204.994	214.074	208.06	204.752	203.268	217.195	210.945	207.084	204.681	204.446	192.645
155		225.209	242.306	233.647	217.953	223.912	217.635	216.94	207.843	208.116	211.455	214.076	220.461	227.954	214.436	208.644	205.064	214.263	212.148	206.308	204.846	214.692	214.621	211.068	205.723	204.369	193.379
160		230.861	248.111	236.87	218.533	224.99	224.899	217.464	209.228	213.964	210.869	210.24	214.787	224.08	207.242	210.011	206.138	211.753	202.06	202.612	204.421	214.541	211.93	205.892	206.316	201.675	190.018
165		232.054	243.468	231.298	219.78	227.064	221.354	220.029	207.719	213.857	212.025	213.52	220.298	234.178	204.442	207.422	206.273	209.405	209.308	208.48	208.14	219.056	218.156	217.768	215.046	204.979	198.462
170		229.992	243.643	233.219	219.695	222.059	224.101	222.605	205.026	210.062	212.501	209.556	215.242	224.259	208.364	209.478	205.123	210.411	216.544	208.904	205.803	222.203	218.301	216.372	211.975	207.433	197.604
175		233.139	248.387	233.527	217.401	221.858	222.037	216.524	206.307	210.232	216.738	217.684	219.882	238.184	207.697	210.722	209.009	213.221	208.923	206.588	201.325	222.019	212.758	211.84	207.481	201.902	194.201
180		231.673	240.574	226.236	218.74	225.971	226.069	223.318	207.019	206.661	208.97	218.094	216.573	239.109	207.527	207.322	205.865	210.179	210.72	209.096	205.816	220.342	209.441	214.852	206.695	202.309	197.544
185		227.908	241.379	229.514	218.438	231.941	220.074	222.521	209.21	219.098	217.684	215.526	216.247	235.649	212.733	218.489	205.429	209.695	212.522	203.492	203.425	216.699	212.23	208.02	205.726	202.507	192.811
190		229.09	237.711	227.849	217.048	226.647	219.757	221.447	210.73	217.214	213.357	215.433	220.646	233.04	212.067	212.867	205.954	210.921	205.808	198.692	196.237	220.346	204.793	203.54	201.888	199.586	191.757
195		233.193	237.438	228.284	220.878	232.049	221.111	224.997	210.603	213.295	214.796	218.719	218.461	230.782	210.164	209.328	206.239	211.374	213.264	206.412	208.272	220.274	210.066	211.536	206.284	202.673	191.828
200		233.245	238.506	228.555	213.499	224.088	217.979	223.086	209.854	211.446	209.027	208.211	218.635	226.868	210.77	209.567	202.85	206.205	212.44	199.28	199.829	219.586	204.371	207.16	202.172	199.272	190.586
205		230.044	238.396	232.408	218.941	226.554	215.217	221.745	207.154	213.804	208.842	208.421	215.421	230.506	204.539	206.772	202.374	209.326	211.934	202.864	202.868	220.538	211.434	210.004	208.53	202.129	196.959
210		233.681	244.455	233.514	220.248	228.034	223.571	222.203	209.996	207.018	209.054	209.146	216.118	231.017	205.042	207.928	201.248	212.011	212.808	201.164	201.772	217.282	205.484	209.484	203.954	205.931	193.272
215		231.064	241.272	230.545	218.202	230.608	220.937	222.989	211.431	219.036	211.698	214.965	223.124	233.46	213.309	210.511	206.239	212.495	216.126	202.636	201.092	220.778	207.613	204.188	207.389	200.749	200.018
220		226.657	238.63	226.767	217.276	232.078	218.767	220.648	208.944	213.036	205.924	208.205	213.09	226.149	202.879	207.028	201.181	210.211	213.56	204.912	200.461	216.274	202.613	211.684	201.256	200.697	192.959
225		236.116	242.217	233.606	216.98	228.534	219.36	222.954	211.464	210.188	212.826	212.485	217.91	231.236	207.939	207.989	203.046	213.032	210.352	200.904	196.535	212.771	203.801	205.416	200.972	202.847	190.314
230		234.568	241.94	228.298	216.684	229.897	225.323	222.413	215.371	210.554	209.684	215.69	213.124	231.816	207.994	208.056	204.187	206.763	219.753	206.896	204.899	216.098	208.629	214.624	203.456	205.23	198.136
235		233.544	244.936	229.565	220.943	234.123	224.455	225.585	209.622	210.902	210.395	218.053	218.264	238.586	211.188	207.239	204.598	207.458	201.813	200.932	195.465	214.188	204.445	203.164	200.467	201.459	191.154
240		229.715	239.74	232.414	212.141	226.529	212.169	217.095	203.592	209.107	208.341	204.52	211.169	219.247	202.182	205.578	197.92	204	210.181	201.792	196.298	211.184	204.082	207.644	200.667	198.24	191.598
245		236.422	241.268	233.202	218.57	227.583	220.64	222.725	204.228	206.071	210.204	214.386	214.264	231.052	208.552	206.739	206.497	212.389	206.538	200.212	197.461	217.323	203.965	203.648	198.635	196.976	191.32
250		227.944	241.285	229.223	219.065	227.01	216.831	224.917	205.071	205.268	207.529	213.52	213.225	231.517	207.964	204.683	205.233	204.726	210.956	203.664	200.947	215.429	206.238	205.524	202.018	205.945	200.621
255		233.323	250.064	236.962	217.941	233.735	222.317	220.33	205.944	205.5	208.747	209.901	211.713	226.167	208.818	207.006	206.653	206.7	210.885	203.324	203.689	213.887	208.391	209.444	199.814	203.723	193.036
260		230.446	240.353	226.887	217.75	229.775	222.328	225.456	207.76	208.527	210.995	214.333	219.663	229.46	209.818	211.883	209.926	209.547	206.692	201.392	200.114	209.895	204.34	204.912	196.281	200.467	192.497
265		232.494	241.523	232.551	220.549	232.745	227.46	225.794	211.011	215.304	213.785	214.895	215.618	229.247	207.358	208.3	202.034	205.584	206.066	201.812	201.504	212.812	208.363	206.728	199.263	200.842	192.556
270		228.1	234.294	231.205	215.927	228.48	213.778	216.229	204.491	205.545	208.504	206.696	209.511	220.368	202	204.983	200.957	205.037	203.258	202.284	197.43	210.778	205	202.64	199.751	199.615	195.053
275		229.335	246.732	233.747	217.325	231.27	215.238	216.496	208.94	207.562	214.36	212.626	214.927	226.615	209.218	206.689	204.887	208.789	207.94	211.404	203.798	217.004	208.523	211.804	198.505	203.222	197.166
280		232.452	245.349	231.223	221.784	229.113	217.979	220.447	204.165	210.411	203.984	205.216	211.556	223.672	205.509	207.661	200.279	208.716	208.791	205.876	199.987	217.184	208.367	209.968	201.93	204.219	201.355
285		228.681	242.017	232.041	220.28	233.255	215.995	220.613	204.861	212.384	206.837	204.719	211.876	223.966	209.897	204.494	197.669	200.916	208.934	201.708	201.557	212.135	206.816	209.936	198.221	199.409	197.651
290		232.99	250.485	232.497	219.405	223.809	218.926	221.693	205.577	209.786	206.839	206.836	215.118	222.374	200.788	207.478	196.65	203.526	207.544	207.624	199.232	217.301	208.672	211	200.867	199.179	196.852
295		223.536	244.204	227.736	218.158	228.667	217.534	222.052	209.91	209.732	208.591	211.737	212.652	229.425	206.618	210.778	204.429	205.711	208.698	204.284	204.316	214.169	211.168	211.12	205.175	202.013	198.479
300		232.713	258.706	232.243	218.823	227.152	218.508	219.083	206.491	211.884	206.918	208.468	216.669	225.052	203.867	211.1	203.672	207.732	207.121	205.136	201.838	212.756	205.672	211.036	201.375	199.375	198.947
305		232.102	244.319	229.921	216.654	228.093	216.635	217.16	206.959	209.455	206.605	214.117	210.157	227.218	199.558	206.333	201.11	203.895	206.484	203.228	200.417	213.556	203.129	205.212	197.225	199.24	195.751
310		229.398	245.038	231.551	219.791	227.123	219.566	229.688	205.779	207.616	207.48	212.251	204.427	227.655	199.727	204.483	200.589	201.653	202.516	204.324	203.487	207.466	205.203	212.8	198.053	197.243	197.166
315		231.994	250.26	234.757	218.216	227.24	217.889	219.201	209.73	205.768	210.259	212.731	222.876	229.805	209.358	205.172	207.233	205.379	203.709	203.152	204.803	209.474	203.949	206.024	201.2	199.686	197.751
320		226.225	249.545	238.644	219.859	233.794	216.048	225.814	206.303	211.143	209.929	217.386	217.124	224.966	202.352	205.794	206.779	210.363	208.313	204.232	208.531	212.944	207.473	210.872	200.793	202.277	199.834
325		228.108	244.562	231.695	220.067	225.358	218.212	225.888	205.596	214.339	207.18	209.889	210.933	220.075	200.715	200.55	199.494	204.416	202.747	200.924	207.798	204.395	201.695	210.76	195.804	203.232	194.935
330		228.032	245.264	233.103	219.498	226.799	221.767	222.077	204.921	210.991	213.223	214.895	219.225	228.379	209.479	206.6	203.475	207.916	201.341	201.696	201.425	211.147	200.355	201.364	197.028	196.683	192.467
335		224.388	244.651	231.288	219.602	226.667	212.947	224.424	205.165	211.446	206.534	211.018	217.247	223.891	199.836	203.6	205.236	205.037	205.676	204.188	202.82	214.417	206.664	203.436	200.225	201.884	201.793
340		223.737	245.153	230.325	219.791	230.613	219.169	224.481	210.12	211.348	208.362	214.251	217.292	234.305	202.461	207.317	204.021	204.474	208.484	208.536	212.838	212.098	205.367	211.82	203.004	201.755	201.396
345		227.715	244.374	231.493	215.519	229.696	217.339	226.318	206.625	204.107	206.428	209.456	218.185	222.862	201.127	201.661	199.184	203.632	208.736	200.716	208.105	207.62	204.762	208.224	198	196.451	199.538
350		230.323	247.043	230.805	216.003	231.446	211.799	219.507	210.727	210.696	208.632	216.667	219.219	224.868	204.048	208.394	201.193	205.021	204.797	201.208	202.075	206.545	205.301	203.188	198.691	198.079	194.112
355		227.871	245.06	229.356	217.644	228.333	216.995	218.579	207.277	210.679	207.499	214.655	212.893	224.063	205.085	202.178	200.393	209.453	202	205.992	204.509	215.917	206.695	206.716	200.193	201.177	199.87
360		224.95	241.451	223.435	219.075	230.858	216.413	223.63	200.865	207.795	205.008	214.83	206.303	225.322	206.964	205.628	201.577	201	200.89	201.46	201.232	212.579	200.414	201.504	203.14	198.583	194.959
365		230.01	242.97	228.603	221.218	235.319	216.529	224.332	202.558	203.098	204.292	212.456	213.787	221.052	201.394	203.983	201.15	198.153	200.934	202.98	205.601	209.992	203.613	208.416	203.046	200.739	199.556
370		228.38	246.336	232.37	220.296	228.534	217.106	226.175	202.869	205.125	204.989	216.842	212.315	229.471	204.794	205.906	200.058	202.153	204.484	197.444	203.785	210.898	204.359	208.312	201.407	201.583	198.414
375		226.147	240.66	231.13	220.885	231.279	214.259	224.954	204.461	210.161	207.984	212.982	216.506	224.161	209.164	202.756	203.387	204.037	198.698	199.46	203.276	212.504	204.559	205.94	196.112	199.554	198.331
380		234.932	245.787	230.281	220.911	226.137	213.349	221.192	203.532	208.723	205.52	208.31	211.281	222.224	203.691	204.461	198.528	203.616	210.044	201.668	209.5	220.068	209.438	207.028	204.839	203.103	201.941
385		232.373	242.97	232.627	219.698	229.863	215.487	221.822	204.139	199.741	205.597	206.146	213.612	225.983	207.794	200.3	200.831	203.395	205.852	199.904	205.781	218.643	204.676	200.564	201.481	196.992	201.178
390		232.643	241.013	229.147	222.75	224.142	214.55	222.55	206.307	204.143	207.161	214.012	211.253	224.678	204.127	206.889	201.328	206.442	207.555	199.944	205.456	215.944	201.809	205.544	204.653	204.063	200.669
395		229.743	247.843	229.894	217.642	227.642	215.365	221.332	207.404	203.759	205.943	209.556	210.596	231.954	207.182	206.044	205.546	204.6	205.352	197.288	197.053	215.192	200.438	198.244	199.168	194.52	189.888
400		229.833	248.264	229.394	218.072	227.142	215.254	223.39	204.172	204.705	209.191	207.591	212.657	227.029	207.879	206.378	203.623	203.326	203.143	203.26	200.408	219.639	204.688	201.372	200.035	200.992	197.124
405		227.902	241.315	233.298	217.34	226.025	212.529	214.911	202.891	202.161	204.469	206.708	216.14	218.983	203.455	203.117	196.613	197.532	204.049	198.868	197.816	211.816	197.945	205.652	198.621	197.087	194.142
410		232.655	245.749	228.86	222.573	235.716	216.979	220.567	204.764	205.179	205.357	209.807	211.584	228.431	204.873	205.478	201.23	205.511	207.725	206.756	211.522	217.195	203.148	203.228	201.263	204.48	201.284
415		226.737	242.494	226.949	224.908	231.407	216.143	223.35	205.693	206.107	208.744	215.374	216.983	226.471	211.661	208.978	205.66	206.9	200.253	204.432	195.61	213.579	199.02	202.08	198.309	196.309	196.183
420		236.801	251.438	233.678	225.14	232.814	215.275	222.556	203.996	198.562	201.733	209.228	216.489	227.557	202.061	199.911	196.067	202.479	204.786	204.144	203.412	215.846	204.145	205.608	201.361	201.493	197.757
425		232.076	247.221	228.99	221.24	226.446	215.058	223.117	205.03	213.17	207.913	211.901	211.051	218.609	204.194	202.206	204.482	205.858	203.231	203.796	203.154	216.169	197.844	201.376	201.614	197.66	193.692
430		230.283	240.809	224.997	222.236	227.922	213.651	220.55	202.037	204.018	204.022	209	207.584	211.885	202.188	203.178	201.439	201.884	207.044	203.648	201.088	219.65	202.484	198.272	198.509	202.971	196.426
435		232.984	239.987	226.192	221.011	222.549	214.677	218.794	209.378	201.58	207.054	212.456	215.86	225.707	208.879	205.483	207.242	202.242	200.582	198.708	198.487	213.598	199.07	196.636	197.954	197.449	195.805
440		225.576	241.174	224.538	223.495	223.485	215.423	220.258	206.513	202.884	206.33	212.877	210.787	228.977	207.697	208.078	199.957	199.221	202.615	204.068	202.855	213.974	202.77	202.744	200.825	199.573	189.828
445		231.799	246.128	222.99	217.305	224.485	210.09	218.736	207.427	206.027	206.068	208.333	216.056	226.241	206.891	204.761	202.939	204.132	203.379	201.692	198.649	209.831	200.984	201.824	195.33	198.032	191.84
450		231.147	242.464	228.442	218.635	218.819	213.302	214.845	204.438	203.286	208.166	208.573	213.393	227.546	204.758	207.978	200.31	203.2	200.137	202.44	199.605	217.876	196.797	203.012	200.66	197.356	196.195
455		227.896	244.4	223.849	223.718	224.461	213.688	222.138	202.581	207.339	206.202	204.626	211.764	218.822	201.248	198.389	197.19	198.011	206.071	205.892	209.882	221.816	205.223	208.18	204.463	202.301	194.467
460		232.865	243.604	231.308	224.47	221.422	217.45	222.269	204.243	202.58	204.779	206.626	214.685	229.006	210.533	205.05	204.172	195.874	204.769	204.048	202.289	211.872	200.684	205.36	203.151	196.214	191.686
465		232.167	240.115	231.449	219.447	223.211	214.254	223.258	205.39	212.696	207.33	207.784	213.899	222.385	209.164	205.333	199.899	200.621	198.951	199.964	198.535	213.305	200.426	195.956	199.214	197.818	196.012
470		230.058	234.387	228.051	223.234	221.51	217.894	223.304	203.772	200.143	206.022	208.421	207.725	224.201	204.539	198.044	193.353	200.016	197.396	197.924	200.281	212.361	201.754	193.452	196.151	199.005	189.479
475		229.93	245.587	229.606	223.632	222.025	217.656	224.032	200.682	202.5	201.365	197.585	208.938	214.868	202.57	198.556	193.003	198.053	198.962	198.324	198.276	210.064	202.145	196.66	197.825	199.739	191.657
480		230.948	244.889	227.599	217.011	213.946	217.143	221.407	200.618	199.938	202.302	207.117	210.657	221.19	205.267	196.578	195.402	199.8	198.626	196.924	200.434	205.805	201.535	203.632	201.498	194.755	187.68
485		232.594	239.804	231.12	226.587	218.588	223.063	231.642	202.086	209.786	206.815	207.053	212.697	215.374	205.315	199.317	194.911	203.179	200.923	200.836	198.93	212.838	201.941	202.664	199.737	197.974	190.278
490		233.894	243.66	229.935	227.032	219.029	221.265	230.026	202.787	207.455	204.921	201.041	208.933	215.437	201.842	201.056	200.199	202.079	202.077	200.62	197.579	211.474	203.508	198.384	202.737	198.132	190.308
495		231.436	240.936	226.219	224.664	222.613	214.614	221.203	206.903	200.866	205.678	205.632	214.489	220.977	203.012	203.111	198.764	201.495	202.126	199.92	193.873	217	198.309	192.928	203.074	196.441	190.923
500		232.39	240.753	229.271	220.494	221.789	216.513	220.937	203.101	203.375	201.101	200.813	209.904	227.276	201.067	196.967	195.067	204.332	203.753	196.224	199.066	211.402	198.25	199.488	202.863	196.602	190.941
505		224.751	238.723	232.568	225.478	225.26	226.376	223.309	203.599	207.938	199.981	198.058	207.64	218.989	204.752	201.233	195.331	206.253	206.571	198.512	197.004	214.338	196.488	199.848	205.789	201.971	194.331
510		232.046	238.426	229.363	227.265	222.627	226.132	227.622	202.509	208.902	202.455	197.515	216.298	219.443	205.824	202.75	198.88	206.511	202.154	196.824	193.991	212.699	198.395	198.336	201.87	198.09	197.059
515		239.068	245.634	232.065	223.595	215.765	224.725	227.292	204.502	205.848	200.643	201.146	209.899	216.259	202.133	199.9	200.761	206.174	201.451	200.964	197.36	217.444	202.676	203.956	208.239	202.95	197.13
520		232.705	240.251	227.599	221.309	218.23	225.487	227.937	201.888	206.955	202.967	200.906	215.601	221.655	201.37	201.383	196.945	205.547	204.346	202.552	200.566	216.741	204.281	201.152	206.344	200.602	194.769
525		232.088	230.813	224.675	225.056	217	219.349	229.682	205.839	219.982	205.771	200.778	215.135	210.046	201.376	206.683	198.466	204.816	205.187	199.92	201.009	220.519	203.461	201.72	207.537	202.596	199.118
530		232.767	236.481	226.5	226.169	224.623	225.603	230.868	204.674	205.634	200.861	198.749	209.82	214.644	203.764	199.206	195.773	201.121	203.253	204.136	200.842	216.432	203.98	201.492	206.112	198.52	193.716
535		235.199	234.162	223.548	230.325	221.431	226.116	232.579	203.805	214.92	203.597	197.52	213.062	211.529	202.788	200.611	195.804	200.453	202.319	198.596	200.276	224.853	204.598	202.752	208.386	198.926	196.864
540		236.165	233.396	226.295	223.376	218.951	215.185	223.424	210.363	213.607	205.436	205.661	216.562	216.787	206.764	206.478	198.46	207.679	202.418	199.936	198.009	221.192	202.285	199.808	207.488	198.53	199.154
545		233.526	237.366	220.229	226.983	221.49	219.63	230.252	209.131	213.509	205.411	195.181	216.635	211.54	208.145	204.789	199.353	202.284	205.764	194.668	201.965	216.124	202.5	200.872	200.393	197.393	197.041
550		239.653	240.528	227.62	227.823	227.069	219.778	225.576	213.311	209.75	209.395	201.497	221.753	213.977	204.721	206.911	199.058	201.721	198.951	192.664	193.623	209.914	196.5	195.792	199.347	195.781	192.822
555		238.251	242.034	226.661	225.146	221.196	218.672	223.539	206.551	204.562	203.785	204	211.028	215.075	202.588	199.783	194.586	200.8	201.841	198.824	200.105	220.981	201.285	199.328	206.354	200.58	196.509
560		239.213	241.098	228.884	224.517	223.985	219.011	224.871	206.071	200.062	203.134	204.333	208.787	211.954	210.515	200.294	198.739	200.584	205.544	201.044	202.645	220.838	200.102	196.18	202.635	201.625	198.118
565		235.719	233.128	227.469	223.419	229.549	224.243	226.713	202.914	198.527	202.687	203.211	207.421	220.132	204.861	201.033	199.69	198.521	207.665	199.972	199.263	217.305	203.895	205.312	199.246	200.974	196.006
570		232.839	227.298	223.298	221.138	221.711	214.206	219.1	207.019	209.821	208.888	206.602	216.618	230.029	213.133	206.189	203.245	206.379	201.093	199.592	199.614	216.944	202.781	200.812	204.333	199.106	197.189
575		235.755	233.268	227.483	224.308	219.49	217.09	227.834	206.307	211.705	210.485	199.667	210.949	213.253	207.012	203.333	202.537	200.168	205.467	202.348	200.93	224.692	200.051	198.424	201.663	199.768	201.598
580		236.496	238.604	221.295	228.567	228.995	217.603	223.9	205.85	208.964	207.275	198.55	209.562	212.351	205.721	201.767	198.758	201.511	196.577	197.368	200.346	216.211	197.988	195.268	204.26	195.245	194.828
585		237.054	241.226	226.815	224.289	224.324	216.508	227.842	202.034	200.723	200.902	198.316	212.039	219.425	204.479	197.561	200.129	203.453	194.676	194.764	194.899	212.086	199.789	194.928	197.663	192.113	193.888
590		233.821	236.613	227.356	222.141	222.49	216.566	225.258	206.094	211.732	202.608	200.573	209.983	211.994	208.988	204.522	196.515	199.253	198.066	193.924	197.228	206.996	198.355	195.488	198.828	197.963	192.385
595		233.861	236.004	229.428	219.513	219.466	211.132	219.493	209.288	201.402	209.736	201.409	208.36	217.201	208.6	203.4	199.472	204.411	201.407	201.312	200.368	212.32	206.07	196.944	202.832	197.454	190.799
600		233.016	236.953	223.966	218.037	222.176	214.021	229.653	200.532	203.821	205.627	194.737	207.022	207.224	205.255	203.483	194.117	197.205	201.588	199.576	198.123	211.278	199.484	198.176	197.074	194.409	191.704
