# Supplementary material for: MATCAP1 preferentially binds an expanded tubulin conformation to generate detyrosinated and ΔC2 α-tubulin
Source: EMBO J. 2026 Apr 13;45(12):4257–82. doi: 10.1038/s44318-026-00772-6 (PMC13269789; doi:10.1038/s44318-026-00772-6)
Supplement: Supplementary file 4 — Source data Fig. 3 [file 44318_2026_772_MOESM4_ESM.zip]

Archive with 20 entries (16 files):
- source data_Figure 3/
- __MACOSX/._source data_Figure 3
- source data_Figure 3/3B/
- __MACOSX/source data_Figure 3/._3B
- source data_Figure 3/3C/
- __MACOSX/source data_Figure 3/._3C
- source data_Figure 3/3D/
- __MACOSX/source data_Figure 3/._3D
- source data_Figure 3/3B/image_dY, dC2_10 min merge.tif
- __MACOSX/source data_Figure 3/3B/._image_dY, dC2_10 min merge.tif
- source data_Figure 3/3B/image_dY, dC2_0 min merge.tif
- __MACOSX/source data_Figure 3/3B/._image_dY, dC2_0 min merge.tif
- source data_Figure 3/3B/README.txt
- __MACOSX/source data_Figure 3/3B/._README.txt
- source data_Figure 3/3C/README.txt
- __MACOSX/source data_Figure 3/3C/._README.txt
- source data_Figure 3/3C/dY, dC2-Fabs kymograph merge.tif
- __MACOSX/source data_Figure 3/3C/._dY, dC2-Fabs kymograph merge.tif
- source data_Figure 3/3D/Fluor intensity change of dY, dC2-Fabs with MATCAP1 treatment.xlsx
- __MACOSX/source data_Figure 3/3D/._Fluor intensity change of dY, dC2-Fabs with MATCAP1 treatment.xlsx
