# Supplementary material for: MATCAP1 preferentially binds an expanded tubulin conformation to generate detyrosinated and ΔC2 α-tubulin
Source: EMBO J. 2026 Apr 13;45(12):4257–82. doi: 10.1038/s44318-026-00772-6 (PMC13269789; doi:10.1038/s44318-026-00772-6)
Supplement: Supplementary file 4 — Source data Fig. 3 [file 44318_2026_772_MOESM4_ESM.zip › source data_Figure 3/3B/README.txt]

The original image was rotated by –50°. ΔY-Fab labeling is shown in green, and ΔC2-Fab labeling is shown in magenta. A 201 × 65-pixel ROI was then selected at identical positions in the images acquired at 0 and 10 minutes during the reaction to crop and generate magnified images.
