# Supplementary material for: MATCAP1 preferentially binds an expanded tubulin conformation to generate detyrosinated and ΔC2 α-tubulin
Source: EMBO J. 2026 Apr 13;45(12):4257–82. doi: 10.1038/s44318-026-00772-6 (PMC13269789; doi:10.1038/s44318-026-00772-6)
Supplement: Supplementary file 4 — Source data Fig. 3 [file 44318_2026_772_MOESM4_ESM.zip › source data_Figure 3/3C/README.txt]

Kymographs were generated by stacking the time-lapse images of ΔY-Fab and ΔC2-Fab probes along the same individual microtubule over 10 minutes of imaging.
