# Supplementary material for: MATCAP1 preferentially binds an expanded tubulin conformation to generate detyrosinated and ΔC2 α-tubulin
Source: EMBO J. 2026 Apr 13;45(12):4257–82. doi: 10.1038/s44318-026-00772-6 (PMC13269789; doi:10.1038/s44318-026-00772-6)
Supplement: Supplementary file 4 — Source data Fig. 3 [file 44318_2026_772_MOESM4_ESM.zip › source data_Figure 3/3D/Fluor intensity change of dY, dC2-Fabs with MATCAP1 treatment.xlsx]

## Sheet: dY-Fab
Time (s)	Change in ΔY-Fab Fluorescence Intensity
	1	2	3	4	5	6	7	8	9	10	11	12	13	14	15	16	17	18	19	20	21	22	23	24	25	26	27	28	29
0	0	0	0	0	0	0	0	0	0	0	0	0	0	0	0	0	0	0	0	0	0	0	0	0	0	0	0	0	0
5	0.559	-4.061	2.075	2.619	0.008	0.741	1.615	2.509	3.332	0.847	3.482	0.8	6.576	4.446	4.891	5.152	4.304	5.91	5.464	7.719	5.311	10.927	12.784	7.222	10.361	3.912	6.719	1.551	5.319
10	-0.373	2.665	3.119	1.206	1.718	2.813	2.941	4.229	4.716	-0.241	2.258	4.675	11.9	10.744	7.094	7.522	9.632	8.537	15.493	11.406	8.717	13.378	20.862	12.006	10.071	5.932	8.991	2.863	8.218
15	6.285	6.91	10.218	9.316	8.174	9.679	8.966	9.471	16.807	2.531	15.722	13.8	12.203	11.51	6.446	8.876	9.742	8.739	10.271	11.961	9.141	3.518	6.385	8.933	5.892	-3.812	4.692	-3.952	4.113
20	3.531	5.682	12.234	5.898	5.61	7.332	4.601	10.931	14.389	-0.274	11.645	7.45	15.301	16.013	9.928	15.344	15.476	13.057	17.783	15.09	13.376	9.527	18.486	12.696	9.05	-0.302	9.705	7.387	12.298
25	9.783	9.517	17.281	14.173	15.167	16.025	19.115	12.4	18.988	2.926	21.102	18.915	12.718	13.814	5.834	11.569	13.953	7.563	15.63	14.388	10.082	24.621	29.177	28.538	26.212	5.09	21.296	27.884	29.767
30	8.137	6.653	15.416	7.682	12.063	5.574	20.247	9.653	18.108	-2.182	16.207	13.827	14.064	15.475	11.571	17.493	21.85	10.776	20.28	18.421	13.525	32.951	40.309	26.042	31.989	4.344	27.376	33.334	30.008
35	16.624	13.41	29.476	19.735	28.128	23.728	32.07	22.61	25.924	7.514	27.471	33.298	15.684	19.11	10.14	17.688	21.475	12.651	24.766	21.733	12.498	35.384	38.021	30.136	25.44	2.446	31.73	33.028	34.101
40	10.221	14.537	29.155	17.372	25.612	23.084	34.702	21.059	19.546	1.414	26.872	27.104	19.727	23.341	12.313	16.55	17.194	12.534	23.273	22.269	15.643	44.717	55.646	33.078	25.182	2.352	34.089	40.129	34.688
45	24.753	23.294	36.395	23.085	32.454	30.014	42.938	29.121	36.293	5.951	35.203	35.019	26.529	29.868	14.937	23.243	27.745	16.529	37.79	22.614	15.741	48.67	63.401	40.546	35.039	1.972	33.729	47.665	38.523
50	24.217	31.675	44.517	36.517	41.122	33.01	58.82	31.193	43.886	9.403	40.54	48.049	31.052	38.646	18.094	25.876	34.961	20.385	43.658	27.057	24.292	47.907	71.105	42.7	41.681	2.77	39.729	47.149	38.003
55	25.649	27.743	46.012	29.183	39.621	32.815	61.41	35.902	48.109	4.997	43.191	49.511	36.927	35.677	21.242	29.275	36.72	18.815	40.075	23.615	24.184	67.773	90.484	55.248	44.525	6.556	49.937	47.003	53.334
60	24.117	30.808	52.892	34.095	36.139	31.969	66.684	39.354	45.18	7.197	50.296	50.818	43.866	43.875	28.472	37.305	48.203	26.4	52.559	33.726	34.911	69.879	97.185	87.139	71.939	7.682	58.007	60.725	60.801
65	24.348	28.306	52.278	31.046	38.821	31.88	64.559	37.18	46.366	3	38.118	46.262	42.072	41.084	25.939	31.618	41.351	21.203	49.252	29.098	33.66	75.055	99.171	90.461	71.036	9.224	56.951	61.716	65.694
70	28.918	41.459	63.89	42.43	54.179	40	87.021	47.035	58.035	8.934	53.411	64.733	53.964	50.312	30.08	42.371	54.14	30.894	54.417	40.383	45.278	72.453	91.482	92.388	77.933	15.794	61.124	53.155	64.095
75	39.554	40.09	76.044	48.51	59.852	49.33	95.608	59.822	68.899	11.316	63.353	74.873	50.557	50.677	27.824	42.651	55.29	24.988	55.233	38.324	43.778	89.666	103.796	93.54	89.408	26.344	74.294	64.078	75.805
80	41.927	46.881	79.008	50.973	57.047	52.105	111.636	58.888	67.974	11.047	70.095	79.243	57.735	63.02	37.993	50.947	67.187	33.583	63.196	47.913	48.16	88.292	105.381	93.137	69.525	27.708	69.767	67.607	75.928
85	47.93	53.168	84.952	56.746	68.417	54.45	114.681	64.947	81.103	12.33	80.525	89.426	62.91	60.787	38.693	49.459	68.797	35.368	60.929	52.434	50.927	91.176	104.792	93.101	81.81	18.536	70.364	67.76	63.996
90	48.207	54.323	81.45	53.425	64.492	50.459	110.66	59.361	71.981	13.366	77.755	78.982	62.919	64.817	40.652	50.497	72.137	35.659	62.585	54.445	51.292	116.709	130.453	110.455	92.036	26.26	87.481	76.372	85.653
95	52.436	53.129	87.412	67.758	75.555	57.306	131.549	71.368	86.671	8.478	84.577	83.617	66.673	63.244	38.575	53.877	72.515	34.046	55.979	58.572	50.71	112.891	133.366	124.006	99.813	29.204	88.988	78.764	96.449
100	50.662	65.874	104.706	71.94	83.893	68.457	146.966	79.61	91.055	13.885	90.172	93.505	77.98	72.668	49.937	61.272	76.794	42.422	67.865	69.319	61.823	115.07	138.807	130.155	102.238	14.696	86.286	79.331	100.135
105	51.073	64.949	89.984	67.647	77.011	56.433	141.382	70.714	87.098	12.045	80.338	81.842	85.512	80.961	60.663	64.915	80.068	45.627	79.094	73.301	70.029	122.205	136.669	132.326	106.247	21.962	97.286	87.699	102.37
110	57.669	69.719	101.934	71.744	78.682	60.189	141.177	80.455	87.554	4.014	88.428	84.599	79.534	82.052	58.693	66.86	82.698	49.185	76.771	73.223	72.317	135.08	149.663	149.166	126.355	80.838	109.669	101.486	115.934
115	56.536	72.097	108.781	84.677	91.018	73.745	157.07	88.66	102.665	8.152	103.204	103.417	83.529	91.915	66.859	73.301	96.247	54.726	78.903	82.751	80.56	122.673	131.157	132.011	102.901	94.194	100.719	93.175	102.991
120	79.478	95.049	119.468	95.989	101.044	86.933	176.872	100.159	109.768	15.868	108.589	115.696	79.894	86.082	53.009	66.732	95.616	50.583	77.273	81.32	74.757	139.314	138.408	141.934	121.226	101.006	108.037	98.97	108.117
125	91.398	89.541	119.03	100.294	109.684	88.25	171.261	96.375	112.038	10.649	113.595	99.897	89.788	89.482	62.939	77.755	104.659	57.41	83.023	92.406	84.731	135.971	142.574	144.921	110.411	115.012	104.358	110.893	111.349
130	96.404	92.784	120.723	98.317	107.956	94.954	160.035	105.997	107.688	9.764	112.224	114.724	97.432	94.998	69.622	87.093	106.03	59.726	86.226	87.517	86.69	146.501	142.869	154.078	114.948	122.004	113.683	108.22	114.099
135	119.957	117.34	140.73	106.989	123.221	110.023	186.823	115.174	127.194	15.288	125.853	126.14	121.872	115.719	81.112	97.943	119.517	74.137	99.729	112.915	110.99	165.079	171.582	172.178	130.443	142.408	123.271	128.377	138.64
140	118.373	115.063	142.223	112.418	123.6	114.175	180.552	119.584	130.283	14.684	119.718	127.335	106.849	108.153	75.811	90.66	102.828	59.03	97.66	103.942	94.762	153.982	151.126	159.324	120.329	122.602	124.154	118.31	126.559
145	118.158	118.67	138.616	110.204	128.767	111.001	181.184	115.32	127.112	13.662	128.937	120.775	124.326	113.969	84.53	95.841	109.638	70.268	100.12	112.586	103.557	161.393	155.352	159.532	126.921	118.834	126.726	118.241	125.415
150	126.867	128.34	146.791	123.785	136.329	122.166	204.608	122.356	139.423	14.163	145.911	123.748	130.69	116.624	85.693	103.402	118.794	67.78	103.474	109.368	105.268	184.849	177.624	183.991	139.836	144.7	140.034	133.381	152.41
155	125.132	128.604	149.097	115.183	144.915	127.218	197.695	115.924	133.219	16.231	140.507	120.73	131.052	128.344	98.691	119.17	127.027	78.007	131.054	125.248	113.721	181.392	168.161	180.306	155.687	141.846	144.658	138.046	151.858
160	128.652	130.495	152.441	120.515	141.425	131.657	218.229	117.582	139.024	10.484	143.075	115.982	151.66	139.198	110.016	128.741	139.41	94.383	143.533	133.812	122.351	190.407	190.099	188.274	143.863	147.102	149.023	140.331	164.689
165	135.551	132.862	152.483	134.958	150.213	137.404	210.74	138.122	152.849	16.742	157.952	144.772	139.492	128.724	102.829	127.131	134.142	88.416	141.422	123.442	115.155	187.423	176.897	181.898	148.836	133.258	138.982	135.764	146
170	145.044	144.854	173.805	144.331	162.007	148.961	233.511	147.705	171.214	21.182	166.56	140.131	140.109	134.024	109.728	117.652	146.247	84.426	131.738	127.442	111.274	198.782	189.735	190.134	163.115	136.36	151.04	142.753	166.958
175	136.021	143.085	163.024	131.924	144.947	134.618	218.049	148.688	149.766	13.929	149.451	135.924	157.64	149.776	118.665	132.584	165.603	95.459	149.846	129.89	133.757	213.587	204.159	210.543	185.69	144.206	159.485	155.852	184.167
180	151.841	158.386	181.159	150.256	165.129	160.628	224.719	163.221	167.712	18.645	167.458	155.228	149.216	140.1	109.93	128.553	156.725	96.724	142.476	115.488	116.386	205.776	216.056	201.29	189.478	149.864	167.065	167.078	173.667
185	153.2	160.59	183.208	150.557	164.91	150.437	235.018	156.273	165.948	45.085	168.112	168.347	151.294	142.687	115.58	144.165	164.655	101.153	142.467	121.453	123.215	191.031	197.508	195.211	175.276	134.154	163.697	153.551	160.901
190	145.472	152.321	178.685	132.522	149.892	142.749	224.858	147.472	176.109	15.074	154.602	170.569	162.964	152.783	133.145	137.077	158.513	105.172	151.014	134.389	130.945	219.046	227.932	217.7	190.954	152.534	188.465	169.078	183.787
195	166.977	175.073	190.693	159.704	174.47	162.431	270.903	166.007	186.139	18.955	169.86	192.626	175.832	155.946	133.477	145.455	169.321	105.195	154.262	139.778	134.137	216.171	221.208	207.251	183.602	150.746	172.52	158.011	176.652
200	159.839	162.529	182.609	143.878	178.888	153.887	275.229	155.136	190.85	17.71	168.031	173.265	165.156	152.945	137.513	146.637	175.257	99.952	157.382	136.58	133.508	222.196	233.173	224.026	177.977	152.25	184.248	166.325	194.072
205	170.637	185.039	209.975	160.176	191.59	164.669	291.969	176.865	195.742	18.637	191.532	200.654	174.668	163.926	146.271	158.781	183.856	113.719	159.438	164.361	150.708	214.48	228.844	228.397	184.892	152.132	199.479	174.16	201.556
210	154.998	165.59	197.193	137.688	176.524	153.31	257.361	155.268	185.903	16.222	164.243	163.301	187.415	176.384	147.38	162.046	197.488	112.423	182.33	167.663	159.953	225.188	252.422	236.301	185.3	162.644	199.59	185.779	215.604
215	186.167	184.578	219.954	149.319	195.831	175.555	291.577	176.386	197.008	22.738	183.326	183.97	188.484	177.986	156.739	153.865	188.929	112.435	175.877	166.878	160.347	208.241	231.531	209.087	182.631	159.01	184.812	180.631	189.781
220	187.168	184.966	219.64	161.139	209.246	187.644	290.188	183.033	212.233	33.89	178.681	185.286	188.172	172.496	158.783	150.975	186.814	108.289	177.313	179.216	150.508	218.949	244.877	233.733	174.748	166.622	201.266	188.734	203.209
225	185.379	196.99	224.098	169.674	209.668	185.149	285.288	193.606	214.951	55.923	174.305	190.061	188.016	183.289	171.112	163.074	187.676	118.29	176.177	173.347	164.384	232.03	253.93	243.403	184.367	174.996	201.165	187.899	212.701
230	174.461	178.25	218.682	159.656	201.552	179.295	290.886	173.514	206.507	34.97	170.684	208.879	198.239	177.954	167.514	169.724	187.931	121.504	191.691	176.891	166.08	238.125	264.017	246.36	192.534	174.404	212.34	192.878	217.859
235	190.066	189.401	236.416	173.822	226.323	203.857	309.122	200.906	235.506	44.701	191.581	221.927	201.145	191.432	154.17	165.825	188.481	117.432	181.068	185.878	161.186	216.122	240.677	222.576	172.024	152.712	189.636	176.949	194.451
240	162.172	180.447	212.763	163.062	197.445	185.352	284.493	176.386	202.022	17.044	179.362	192.751	201.103	186.364	159.513	178.441	175.483	115.66	178.922	193.032	146.496	251.818	263.389	240.747	216.041	171.918	205.222	195.82	212.587
245	171.388	180.16	224.464	166.841	200.578	187.692	290.639	181.153	213.062	56.758	181.994	196.833	202.091	194.075	173.184	163.566	181.409	117.871	186.13	180.725	163.531	213.463	244.023	220.798	204.522	160.4	182.455	182.381	198.511
250	172.118	179.67	228.015	162.716	211.844	182.719	290.077	182.408	219.62	20.223	178.7	205.733	208.292	199.043	174.223	172.224	183.687	124.614	200.745	196.297	170.423	225.24	259.052	231.896	239.15	160.432	191.667	188.581	203.685
255	190.864	197.544	245.497	183.062	229.163	195.843	314.347	186.797	230.378	24.562	197.003	232.867	221.52	201.959	195.32	176.718	198.133	127.698	191.792	202.139	183.733	247.483	273.883	255.104	236.751	187.366	205.555	203	231.248
260	210.699	222.927	262.995	195.458	245.074	214.889	329.212	207.809	246.155	32.563	212.388	237.867	225.799	215.677	191.695	187.862	204.056	141.718	201.5	204.346	183.402	245.168	259.677	246.968	226.857	193.752	210.481	215.364	222.631
265	197.037	212.609	264.695	199.018	233.973	211.179	315.681	200.066	237.429	92.142	205.176	245.706	219.473	205.817	176.437	186.274	194.069	140.446	192.929	196.007	178.386	259.424	271.689	270.516	239.552	195.64	215.091	222.286	224.876
270	210.583	221.83	271.975	203.527	241.531	220.113	318.41	212.156	251.113	106.26	234.452	247.642	231.922	211.475	191.654	190.56	216.615	155.66	204.797	212.414	185.555	247.951	254.842	252.353	230.074	195.81	208.151	209.016	221.99
275	203.101	208.736	254.673	191.503	237.75	211.779	320.163	204.15	244.247	28.889	226.648	234.888	224.225	197.618	181.26	182.458	187.339	147.845	194.502	197.316	183.884	260.235	284.216	262.65	243.256	197.312	216.515	222.618	236.823
280	196.654	191.932	248.067	183.058	234.318	196.105	302.424	200.34	231.196	120.022	215.28	224.092	243.353	216.639	188.815	205.039	225.872	161.124	206.528	218.081	207.449	245.737	277.212	255.37	255.546	190.966	207.26	216.11	228.066
285	228.712	226.937	286.435	205.062	252.328	232.545	327.434	222.94	263.285	111.601	246.357	242.444	228.719	197.141	177.417	185.716	205.571	150.569	189.792	206.202	197.58	265.536	304.072	282.547	256.253	200.968	218.425	241.134	242.421
290	210.567	215.602	278.653	195.649	250.279	225.413	337.854	218.186	252.601	114.979	230.887	236.508	235.095	206.842	188.119	199.199	194.51	149.776	216.582	208.426	199.2	265.739	296.062	273.222	269.716	192.326	230.914	240.697	239.954
295	235.937	233.447	296.236	218.776	254.727	242.978	360.216	229.745	262.913	37.052	247.382	255.794	240.506	208.367	185.679	193.963	201.65	158.075	220.063	211.84	216.308	266.734	299.704	273.372	261.669	209.818	228.332	243.478	241.228
300	203.94	196.687	277.105	181.296	222.611	219.591	305.25	205.615	233.539	102.788	226.832	235.663	236.607	205.336	190.295	202.791	210.059	148.622	212.196	208.369	216.57	273.93	308.43	274.731	268.581	194.996	225.473	243.878	241.122
305	240.497	233.109	303.078	210.947	256.638	241.919	346.747	230.214	266.312	33.381	261.917	263.921	252.239	222.36	204.958	225.998	219.551	167.807	223.898	227.051	236.504	259.836	293.239	264.794	268.297	188.51	226	230.917	230.614
310	227.877	222.995	278.339	195.626	232.75	221.752	339.354	212.955	251.169	20.115	246.147	245.943	250.317	212.688	201.016	218.542	230.321	169.871	212.769	225.278	223.417	237.092	269.111	262.994	249.522	176.238	216.144	216	222.28
315	261.352	244.92	315.995	218.924	255.718	246.754	377.549	240.506	280.112	50.636	266.664	276.38	259.663	225.469	225.5	241.676	231.287	180.799	247.401	237.316	249.027	253.484	279.805	268.372	252.517	190.19	232.607	217.637	232.149
320	249.474	241.52	315.144	230.527	249.537	251.295	378.875	236.534	268.992	182.371	278.439	278.119	252.058	223.236	211.596	217.458	222.042	175.124	228.679	218.453	240.125	245.167	288.331	265.01	254.036	189.648	221.334	221.732	235.258
325	246.941	231.551	298.482	211.15	234.099	233.477	353.514	228.25	259.149	108.893	265.994	282.31	270.785	237.522	226.258	229.751	240.954	191.108	251.122	250.167	265.906	237.904	274.311	271.018	261.478	193.544	222.275	225.435	235.515
330	259.242	246.117	320.392	225.108	260.737	254.499	387.406	241.281	287.87	156.834	287.142	285.429	262.783	227.423	222.972	225.146	233.98	179.552	238.332	249.232	250.361	273.334	311.654	294.014	277.91	209.544	253.855	254.652	251.832
335	234.807	229.175	283.739	201.448	230.141	219.177	345.073	220.351	249.863	191.799	251.222	248.435	258.499	215.059	209.142	213.282	222.787	183.656	222.2	231.415	239.494	246.05	289.183	280.836	273.631	201.086	224.13	225.91	234.692
340	256.005	244.757	320.072	217.876	244.31	248.306	379.962	238.722	282.748	173.227	271.583	267.398	290.439	244.619	234.529	248.989	252.382	200.468	232.882	244.987	255.704	259.028	295.426	305.83	278.2	205.408	232.577	250.637	252.638
345	255.012	235.095	302.574	212.852	247.647	226.436	368.521	226.868	275.219	142.041	266.706	260.496	295.604	250.579	230.947	243.863	246.284	204.036	244.625	250.172	266.159	230.295	259.362	273.906	251.173	188.826	210.542	231.091	230.215
350	239.678	244.046	300.796	219.661	244.088	233.415	384.354	242.728	273.91	135.716	269.811	272.402	281.13	248.42	210.52	231.187	249.696	200.167	238.03	233.901	262.727	267.083	295.432	300.976	273.868	206.002	243.71	256.312	255.176
355	254.935	264.42	320.317	232.834	249.758	247.817	377.882	256.004	283.829	210.171	291.222	281.134	306.197	253.009	230.066	248.042	269.993	200.305	261.766	240.803	282.225	299.957	305.099	310.686	296.719	220.496	241.759	264.4	269.269
360	245.431	242.413	317.903	213.421	238.023	238.213	355.031	246.863	274.018	159.237	273.451	258.459	286.537	236.043	216.928	225.537	236.216	184.676	234.54	227.179	252.31	256.879	284.829	272.467	256.546	204.154	213.579	233.916	247.774
365	261.738	264.913	336.748	231.319	260.525	250.86	378.851	249.681	290.304	188.668	281.842	288.186	292.275	237.034	226.377	239.28	250.948	199.9	247.896	250.02	254.033	274.554	273.99	274.506	242.446	193.51	213.732	239.252	247.99
370	267.882	270.774	343.697	237.993	261.948	257.438	382.066	254.927	297.607	239.137	296.879	300.259	291.275	244.586	223.366	238.37	237.443	195.435	236.887	243.115	247.255	265.191	284.486	268.596	246.49	199.956	207.898	226.106	252.776
375	264.839	266.168	332.662	236.709	255.016	261.66	371.788	254.225	284.469	201.544	289.927	295.222	291.991	236.897	225.953	246.489	241.515	188.216	244.587	238.364	263.686	291.164	311.171	293.304	285.654	221.502	244.012	252.859	268.798
380	264.978	270.257	339.638	238.231	257.386	264.913	386.059	255.492	296.671	246.142	301.936	275.979	307.852	256.199	243.857	262.85	261.049	209.159	258.087	257.108	273.388	277.813	301.14	283.058	258.355	195.352	244.917	239.355	257.864
385	286.252	285.35	347.891	247.996	262.499	278.2	373.761	265.924	298.342	96.933	312.516	288.781	306.988	252.251	243.258	264.359	263.208	202.205	251.391	265.679	277.051	278.463	297.194	279.504	247.977	195.604	221.309	230.635	259.536
390	259.146	263.884	333.523	244.108	247.981	254.833	354.063	254.575	274.943	148.999	285.302	271.429	310.105	262.832	248.122	280.186	277.397	211.846	254.856	274.668	286.978	304.684	303.249	287.612	267.549	194.378	223.182	228.527	261.946
395	279.654	271.971	357.368	261.31	268.628	269.601	375.67	272.086	312.566	51.763	306.933	286.636	312.513	252.706	246.831	264.469	279.451	205.695	246.762	272.901	274.38	303.375	320.768	294.27	272.883	198.656	244.293	242.364	272.222
400	271.79	269.918	349.548	256.559	254.171	263.926	383.354	267.601	303.271	239.367	309.259	308.237	302.737	261.873	244.728	269.085	271.823	199.348	254.762	266.403	269.159	304.572	313.262	299.846	278	207.13	238.746	243.291	261.494
405	253.922	247.483	319.534	234.547	241.144	241.208	337.702	234.681	279.977	148.985	266.46	281.915	323.138	276.086	247.608	275.2	275.856	201.364	251.729	271.941	287.357	312.748	319.362	305.527	287.763	208.896	255.051	249.988	271.186
410	263.016	270.643	333.276	255.697	249.938	249.882	349.691	247.228	301.988	106.67	282.612	290.955	317.662	268.642	251.378	270.127	271.481	209.924	245.568	269.793	272.878	289.988	280.57	286.675	256.877	185.152	223.797	227.867	247.198
415	275.857	280.493	348.973	261.257	266.091	277.378	353.91	277.384	306.874	159.697	304.316	308.198	304.24	251.074	239.514	249.381	254.473	198.13	235.934	258.021	258.959	296.91	312.299	296.008	274.912	201.814	233.114	238.74	258.781
420	282.395	269.893	356.557	263.197	268.562	286.657	358.34	264.249	305.156	222.556	294.871	306.532	324.982	279.315	268.999	290.72	275.897	221.307	269.884	291.97	284.125	292.115	303.692	283.488	273.646	198.528	222.77	227.13	253.65
425	300.588	270.505	362.719	268.554	272.482	287.424	368.226	284.239	306.324	249.086	307.509	309.69	329.365	274.48	263.073	277.118	265.228	214.271	274.047	283.783	277.451	293.059	307.373	301.468	285.085	200.49	246.37	238.125	267.801
430	275.487	267.367	353.414	270.97	262.901	278.559	357.653	279.174	312.697	301.768	304.311	305.046	328.534	279.071	265.216	271.039	272.079	226.624	275.078	288.695	293.919	303.322	324.475	301.954	294.168	209.702	273.887	248.03	274.048
435	279.486	277.233	352.495	275.644	274.359	290.463	356.042	283.843	311.086	335.04	304.234	328.487	312.456	258.783	255.953	258.157	253.051	199.234	249.304	265.083	263.596	266.669	286.513	276.036	260.593	193.426	234.117	215.775	247.814
440	266.415	240.925	310.699	232.407	254.338	257.03	314.025	240.304	273.852	237.171	258.144	284.721	318.273	269.236	246.357	251.959	264.552	208.927	246.87	271.747	262.364	302.375	329.471	317.904	308.256	205.288	275.19	239.622	278.398
445	270.707	266.214	334.571	260.374	279.963	277.32	356.861	273.002	294.298	303.431	285.648	304.575	340.361	285.662	270.371	274.886	287.747	227.27	275.405	298.263	291.108	302.682	316.331	302.107	315.517	214.904	266.53	230.876	277.5
450	293.493	283.187	346.197	276.912	293.283	303.981	376.518	284.82	323.234	234.145	295.471	322.377	326.117	270.331	262.121	279.795	281.792	220.669	271.903	302.004	282.641	299.6	316.375	298.045	302.132	227.316	271.643	231.418	263.808
455	279.054	262.306	331.953	267.28	278.591	286.778	348.757	275.872	309.709	244.393	284.221	309.611	315.125	253.677	260.958	266.536	255.41	211.816	253.304	283.603	264.598	273.98	289.761	274.884	302.596	214.848	244.707	208.706	252.587
460	301.095	276.158	338.331	274.432	294.411	290.88	354.257	288.069	318.933	334.54	304.62	313.049	329.537	273.771	282.276	294.375	273.346	235.234	283.773	302.988	289.517	274.18	295.276	273.004	286.904	202.032	253.008	208.628	256.855
465	272.251	239.801	315.252	249.331	263.397	266.177	324.58	252.608	296.177	238.955	276.807	282.514	329.947	269.874	274.749	262.412	256.084	216.799	260.313	278.212	271.055	305.936	341.511	305.479	318.074	249.29	280.32	236.867	299.76
470	286.177	255.454	320.329	266.079	275.422	283.666	341.577	262.187	296.57	276.241	285.943	308.563	323.29	265.836	278.672	303.551	255.505	214.461	254.622	281.873	272.57	296.381	316.047	292.552	316.44	221.36	276.177	243.297	284.442
475	301.343	286.216	354.505	295.568	318.211	301.25	357.879	285.923	326.073	306.434	316.728	333.116	344.203	282.159	291.444	297.075	294.726	225.098	260.719	303.144	295.031	288.015	305.858	281.166	295.836	211.032	267.269	235.878	267.272
480	280.796	268.956	325.064	266.672	278.018	277.539	336.066	260.36	304.401	283.792	286.633	322.079	347.669	285.956	287.963	301.723	296.125	241.591	276.653	289.184	309.539	282.03	299.305	277.284	270.434	196.056	258.068	221.396	265.491
485	267.959	263.194	315.259	260.605	262.149	270.011	324.962	268.729	299.386	337.412	285.299	317.845	343.542	276.608	298.011	284.894	286.414	232.841	267.667	280.958	291.043	311.129	335.177	299.401	314.605	216.98	285.629	236.263	285.996
490	268.169	266.325	321.465	249.518	269.803	287.965	323.854	274.955	296.799	333.648	293.265	325.067	350.164	281.156	303.986	313.989	298.878	242.4	285.877	306.794	304.615	309.231	349.373	316.202	326.772	243.502	291.947	246.858	291.565
495	260.987	265.796	341.682	253.005	274.48	290.312	329.563	271.469	307.852	255.608	300.58	347.377	325.049	257.095	293.343	292.857	276.449	224.018	243.667	278.935	279.696	300.138	333.527	297.305	315.344	219.134	269.917	231.347	281.614
500	261.744	269.507	335.549	249.058	273.638	291.214	325.202	265.238	319.042	316.8	296.721	338.839	353.635	277.103	316.331	314.29	300.684	239.274	265.587	285.156	300.827	302.778	339.936	297.478	305.385	224.028	258.866	241.061	279.949
505	256.594	266.41	325.3	235.961	271.563	286.729	315.049	261.097	314.945	274.034	290.041	336.247	346.543	265.34	304.184	300.485	304.513	242.133	271.276	299.792	283.851	295.515	333.259	316.457	308.106	252.71	273.623	245.359	278.882
510	273.303	271.405	352.063	253.799	277.964	288.477	346.087	283.697	330.807	125.311	316.06	338.493	338.031	262.6	296.765	284.578	302.964	246.754	266.026	286.71	275.355	276.247	327.011	285.403	274.628	217.866	249.304	239.426	271.02
515	281.711	278.141	349.743	251.783	284.375	294.089	336.365	286.705	329.975	238.545	309.67	323.31	347.24	262.421	297.808	305.335	307.713	237.453	261.75	279.405	287.141	287.353	343.276	299.78	295.907	230.254	262.653	258.747	285.2
520	259.868	268.294	326.67	238.905	265.173	272.997	337.275	265.115	313.076	262.026	284.517	303.131	331.772	258.019	295.675	280.422	284.814	233.198	248.589	264.608	269.304	283.617	338.134	295.866	288.408	240.202	254.988	245.041	284.598
525	243.482	243.287	308.077	233.139	257.546	265.533	325.281	248.995	299.099	179.76	282.197	307.316	354.002	273.025	296.73	312.628	310.24	262.618	264.316	287.359	295.139	278.967	315.916	288.228	282.276	227.99	254.07	237.878	278.102
530	243.16	267.117	322.541	238.914	261.744	278.565	328.997	265.691	322.055	158.082	282.494	300.976	333.727	242.385	269.771	288.272	284.122	248.599	239.019	277.062	257.751	311.524	325.69	295.733	301.185	236.272	270.316	240.059	294.662
535	234.577	240.121	302.816	233.996	262.762	270.575	337.646	257.985	311.173	306.596	287.322	305.101	355.788	273.239	302.143	322.686	316.297	252.001	268.019	295.673	298.037	288.842	323.245	287.976	288.989	229.392	259.463	231.342	280.718
540	252.62	269.003	324.611	250.437	269.461	280.736	359.67	267.573	317.714	157.451	314.313	326.517	368.396	277.568	306.161	321.117	303.226	253.352	266.7	292.747	291.108	296.581	329.447	298.378	318.719	233.876	277.482	253.291	281.867
545	258.949	272.837	336.546	258.236	271.486	284.227	357.781	266.29	316.705	183.705	309.391	330.502	362.774	274.399	286.767	324.731	292.473	256.021	272.877	292.715	294.88	275.402	313.535	286.798	279.766	228.4	267.539	234.127	275.338
550	254.64	281.687	342.292	259.973	275.405	287.342	361.563	273.6	333.455	181.751	304.236	341.8	356.758	277.567	283.447	316.407	308.659	255.176	272.96	292.775	295.415	272.599	315.739	283.739	292.408	227.662	273.675	231.682	272.584
555	267.83	273.413	352.111	274.388	278.436	298.6	365.021	265.198	321.618	315.318	304.639	352.392	360.66	279.927	283.437	323.92	320.995	250.813	271.611	285.089	296.96	288.378	331.659	287.989	306.566	231.492	283.309	246.901	288.412
560	268.424	266.194	346.954	266.665	267.619	292.851	361.955	263.226	308.894	161.882	293.197	342.247	337.189	265.763	265.741	301.7	301.731	222.677	246.542	269.313	266.913	285.76	331.224	284.032	303.467	225.642	277.356	245.091	303.053
565	272.985	288.602	362.276	272.365	276.91	299.151	353	281.76	312.982	246.037	314.378	344.35	338.011	262.668	272.663	295.966	295.047	231.793	250.148	273.135	278.668	294.621	315.908	291.527	316.382	233.312	270.568	240.751	297.789
570	246.719	262.066	324.446	255.739	260.342	275.361	329.233	251.121	294.638	213.116	291.844	324.259	342.827	260.437	261.689	307.102	287.287	233.346	249.226	274.898	270.872	313.223	336.928	295.2	319.942	242.998	279.722	240.975	305.785
575	246.118	267.415	335.398	249.307	263.209	281.325	343.077	261.54	309.076	117.023	290.108	335.654	347.507	259.181	267.735	302.441	298.686	226.764	247.337	280.357	275.57	314.001	326.858	290.932	300.798	238.032	283.947	235.196	299.415
580	267.668	270.444	351.767	261.603	280.134	311.089	340.66	277.95	311.486	296.501	314.307	358.28	363.744	265.595	273.045	311.109	307.358	244.17	248.335	293.693	277.059	304.96	310.352	295.582	307.106	242.344	292.165	239.359	303.18
585	258.458	253.33	344.004	252.176	279.641	309.154	320.146	276.416	317.096	208.992	306.138	346.234	360.295	262.308	280.292	324.781	299.926	233.92	257.901	291.148	277.688	291.019	312.19	284.967	285.341	243.49	273.004	234.553	289.811
590	235.214	263.107	349.572	264.421	275.513	303.201	316.948	272.563	294.918	274.878	303.779	327.982	344.637	257.939	264.004	313.128	295.75	226.193	259.085	269.691	275.188	281.098	304.725	267.733	275.669	231.316	262.474	219.902	270.188
595	234.708	247.791	338.375	256.534	276.254	290.699	311.358	280.468	300.695	343.762	298.461	335.471	377.411	278.193	288.041	345.925	331.799	239.456	267.589	295.011	290.731	295.715	305.873	280.1	300.81	251.83	264.263	232.095	276.047
600	231.596	253.236	337.991	260.808	270.309	303.857	320.15	284.218	303.081	364.763	305.606	337.727	344.974	254.768	280.504	324.567	309.589	237.361	250.924	282.889	286.917	285.606	301.601	268.012	290.464	222.114	260.787	222.916	260.665

## Sheet: dC2-Fab
Time (s)	Change in ΔC2-Fab Fluorescence Intensity
	1	2	3	4	5	6	7	8	9	10	11	12	13	14	15	16	17	18	19	20	21	22	23	24	25	26	27	28	29
0	0	0	0	0	0	0	0	0	0	0	0	0	0	0	0	0	0	0	0	0	0	0	0	0	0	0	0	0	0
5	-6.32	-11.133	-7.586	-9.473	-2.918	-5.39	2.708	-6.408	-5.643	-15.634	-5.409	-10.334	-5.379	-6.707	-1.297	-2.127	-6.446	-5.558	-0.373	-4.148	-9.426	-0.439	-0.796	0.699	0.548	2.986	7.97	1.237	2.204
10	-1.481	-7.349	-2.118	0.529	4.729	5.267	4.989	4.744	0.585	-9.633	1.278	-1.921	1.418	3.556	2.411	2.735	4.637	-1.49	4.403	1.889	-2.345	-2.724	-9.185	-3.943	-4.024	-3.12	1.378	-2.845	-7.398
15	-0.367	-7.211	-5.436	-2.522	3.197	4.26	6.316	0.783	-0.873	-8.134	4.073	-1.757	-4.358	-4.039	4.796	-0.89	-4.493	-8.869	4.776	-2.373	-3.12	6.2	0.251	3.321	3.231	4.4	5.436	5.226	4.826
20	3.01	-5.524	2.731	-3.425	5.106	7.05	8.882	4.062	3.294	-5.601	0.346	-4.434	0.163	-7.771	-2.629	-4.749	-7.314	-8.48	1.392	-3.556	-3.832	0.178	-7.596	-3.615	-0.971	-1.09	5.665	-3.677	-1.893
25	1.845	-3.893	-0.969	0.012	-2.969	8.791	5.871	0.319	5.175	-6.543	1.493	-1.453	-1.206	-6.847	0.807	-5.296	-8.691	-9.44	-2.906	-3.324	-7.177	-0.964	4.988	2.443	0.363	-0.43	5.217	3.37	3.565
30	4.476	-3.706	0.565	6.07	4.887	13.453	8.42	7.274	6.563	-1.181	6.107	3.599	-2.601	-6.619	-3.154	-1.045	-7.801	-4.674	2.328	-3.48	-4.61	2.883	-4.895	2.427	4.155	-2.268	5.03	2.968	-0.387
35	-1.752	-7.225	-4.436	-5.646	-2.914	0.1	6.68	-2.816	-1.573	-12.848	-7.618	-5.991	2.36	5.389	1.717	1.383	-0.39	-2.13	4.443	8.355	-2.122	0.076	6.056	2.903	-2.003	0.24	3.169	6.781	0.863
40	10.146	3.476	1.542	13.589	12.112	13.754	12.531	8.205	13.208	3.046	8.248	7.012	8.405	1.285	6.427	1.836	0.027	-3.551	4.8	4.727	3.423	9.264	8.548	11.539	8.774	5.674	12.645	7.964	7.311
45	6.862	-4.354	1.866	7.091	5.099	0.548	5.177	3.532	3.768	-7.441	-0.483	-3.833	4.66	2.934	4.816	3.291	-0.64	-0.139	8.531	6.341	-7.632	2.888	3.461	1.381	-4.129	-0.49	6.357	3.523	0.427
50	9.367	0.287	13.851	6.389	7.413	15.821	16.687	13.31	12.788	-1.549	8.258	11.259	-0.623	-3.393	2.65	-7.15	-7.992	-11.664	3.62	-3.168	-7.871	0.397	-0.498	3.991	8.117	0.256	7.541	7.106	3.458
55	7.513	-0.953	6.691	3.85	5.264	8.205	7.461	8.901	9.034	-4.095	3.079	-1.161	2.917	2.394	8.966	2.309	1.978	-1.252	4.637	2.308	0.563	-1.544	-1.333	0.805	-1.009	-2.17	3.624	1.228	-1.07
60	0.697	-5.264	1.917	-0.464	-1.92	4.873	12.76	1.894	2.99	-9.619	-2.277	-1.364	2.167	4.341	12.57	5.353	0.789	-0.255	11.252	1.685	2.827	11.47	9.922	10.102	19.094	2.35	18.351	6.699	11.803
65	7.955	3.583	7.625	9.629	7.32	12.211	23.166	7.84	7.494	-1.148	6.178	17.174	-2.01	-1.091	-4.394	-0.751	-6.542	-10.068	5.609	-4.54	-0.679	6.03	-0.936	7.338	7.61	2.366	8.503	9.596	10.123
70	10.075	1.561	7.253	17.04	12.916	13.607	20.847	14.984	9.875	0.356	9.453	11.614	-1.378	-3.81	1.669	2.801	0.954	-8.405	4.906	-2.601	-5.232	-5.572	-4.745	3.473	-4.167	-2.672	2.88	-0.961	-0.39
75	0.629	-9.599	3.281	4.816	-5.229	1.952	5.711	-1.093	1.208	-15.173	-1.403	-3.611	8.762	2.561	4.019	5.694	8.569	-3.038	12.651	2.908	1.972	8.471	3.537	9.693	1.413	1.114	13.098	6.05	12.039
80	6.178	-0.364	-1.287	15.753	8.796	13.677	35.427	8.366	12.057	-4.556	11.353	19.073	6.064	-1.209	6.159	3.051	8.415	-5.252	7.326	-0.574	-0.706	10.815	3.249	11.959	3.701	4.258	11.71	6.478	7.623
85	10.106	-1.233	9.944	14.601	16.273	7.618	24.788	11.66	22.161	0.849	4.204	12.654	10.237	6.304	3.432	5.697	6.865	0.126	16.498	8.014	2.929	6.751	1.453	3.597	7.132	0.134	8.811	2.873	4.508
90	5.377	0.619	4.763	1.081	3.468	5.807	25.576	12.501	7.506	-4.306	3.462	6.192	13.582	7.327	9.883	10.586	9.674	2.981	20.276	4.403	7.041	18.233	2.517	14.011	14.833	4.15	9.776	10.409	10.791
95	17.068	3.403	12.59	15.651	20.717	18.362	26.625	14.677	15.91	0.205	10.928	10.955	5.44	11.338	6.36	2.984	2.807	-0.369	15.408	8.092	6.521	10.103	12.235	11.403	16.932	4.25	13.326	7.858	8.972
100	4.327	0.241	9.077	7.125	2.922	12.444	10.319	10.65	1.198	-7.917	-0.265	4.192	2.711	6.101	-4.05	2.786	-1.708	-1.263	14.37	2.202	-3.22	15.353	11.784	15.649	9.654	1.444	16.969	16.459	11.535
105	2.386	-5.89	11.81	3.867	7.567	11.316	17.118	4.674	9.154	-5.029	3.236	9.25	8.605	9.181	9.425	13.607	1.25	1.995	17.8	10.783	5.057	13.42	23.402	23.742	10.642	9.656	19.88	16.753	20.092
110	12.8	2.148	21.334	18.308	17.85	17.515	31.18	17.809	21.459	-2.877	17.769	18.909	7.639	3.851	-1.983	4.204	-3.819	-9.194	2.696	0.514	1.692	17.423	9.025	18.7	19.61	10.756	13.891	12.998	15.249
115	1.755	-7.699	0.665	6.628	6.746	5.909	14.989	-2.834	1.226	-14.645	1.92	1.07	8.162	1.057	0.611	2.44	-4.774	-5.1	5.769	-3.274	2.733	1.903	-1.592	5.882	4.032	11.414	6.109	5.684	13.318
120	15.412	-0.245	13.016	10.243	29.839	17.984	28.382	11.921	19.812	-4.126	6.454	27.49	16.245	8.116	10.378	7.938	-0.299	4.938	14.722	2.79	1.765	11.248	8.321	4.355	13.246	0.932	7.092	3.873	14.788
125	13.277	-5.57	7.753	8.291	19.755	7.792	24.795	7.06	13.922	-5.83	2.99	16.25	10.277	10.624	19.162	6.72	2.919	1.407	13.708	6.046	6.661	10.923	18.937	12.049	13.012	10.986	14.196	11.076	19.767
130	13.508	0.229	9.204	18.541	25.985	14.001	34.114	12.411	34.016	-1.03	11.346	20.56	3.787	8.315	12.902	9.959	-0.34	-3.055	10.033	3.541	0.296	17.809	18.65	17.685	17.976	14.346	16.316	13.603	28.045
135	18.3	3.976	13.705	12.074	10.072	20.523	16.764	18.845	27.721	1.994	16.815	26.581	14.717	8.793	18.676	13.266	3.959	0.721	19.729	9.979	10.7	17.352	15.161	16.628	15.519	24.316	16.62	20.091	25.383
140	16.608	0.008	13.374	22.19	14.849	14.529	22.041	18.153	15.797	-2.977	11.526	18.234	11.769	11.264	14.178	13.557	16.235	4.01	13.047	5.55	13.635	17.526	18.344	23.038	34.765	18.762	19.326	19.385	20.785
145	21.686	0.894	15.507	21.672	21.227	16.299	36.014	15.137	23.632	-2.078	11.95	14.812	3.66	9.246	7.171	4.591	-2.296	-3.152	3.533	5.368	-2.739	30.431	28.124	24.257	31.407	24.248	22.964	22.241	19.743
150	26.315	-1.606	11.919	10.802	20.256	14.299	11.961	7.55	11.508	-11.211	9.451	7.557	8.894	16.411	10.671	7.647	1.23	5.469	4.309	10.068	0.865	17.489	2.344	18.354	20.425	12.854	14.188	26.213	23.41
155	16.562	1.974	10.777	25.194	18.226	18.533	18.701	12.281	15.043	-9.744	8.214	20.462	11.082	15.486	14.508	11.59	5.888	5.904	18.774	14.117	13.341	21.961	18.115	17.836	5.557	20.038	15.738	27.078	26.033
160	21.517	10.289	16.355	15.552	28.986	25.749	29.975	23.49	22.987	-1.252	15.613	19.757	8.571	15.654	10.213	15.169	1.861	6.065	0.137	1.788	7.716	17.973	21.126	17.449	13.674	19.684	18.905	21.766	28.227
165	12.5	3.886	11.121	10.18	17.063	24.557	29.211	15.743	23.704	-7.033	13.367	33.003	21.485	15.836	17.683	16.463	7.846	12.701	14.752	12.708	10.445	16.111	30.934	21.549	15.68	21.888	26.027	29.899	20.547
170	15.661	3.35	10.8	11.566	7.127	16.364	13.389	7.576	14.71	-5.693	7.905	18.666	19.482	15.546	12.643	21.893	10.944	4.537	20.436	10.541	4.525	15.826	22.636	26.042	30.478	20.494	25.387	24.484	20.497
175	14.781	5.212	18.544	10.118	21.751	15.027	31.323	20.191	20.723	-7.541	11.031	16.268	14.207	10.974	10.107	19.267	17.282	0.108	16.038	7.042	2.704	32.95	25.908	30.673	18.437	33.276	29.389	35.532	29.641
180	18.115	-1.626	15.245	17.001	22.038	22.689	35.871	20.925	20.903	-0.443	16.85	19.14	26.251	14.785	20.39	23.619	22.473	18.387	18.934	12.856	6.065	17.072	13.972	18.039	13.012	17.596	24.452	11.555	19.398
185	25.136	13.25	19.83	19.432	29.204	19.968	36.093	21.201	26.513	-1.493	23.819	8.994	12.742	7.048	11.629	17.658	9.556	14.64	7.576	3.575	0.78	32.528	18.969	29.06	17.278	16.392	34.356	26.704	26.547
190	19.974	-1.39	17.176	12.703	24.633	26.69	30.184	15.347	31.781	-9.045	14.171	12.259	21.961	21.748	25.735	27.916	21.088	20.017	23.736	19.458	16.659	21.069	8.381	18.968	16.208	12.934	27.574	14.85	24.913
195	35.135	13.595	24.591	31.386	26.225	38.813	43.718	25.22	43.846	4.704	18.683	31.076	14.56	22.539	16.519	19.299	26.113	12.092	25.821	11.488	17.437	27.482	14.181	21.871	11.1	15.142	26.868	21.284	19.494
200	38.674	15.316	21.364	32.684	33.716	40.926	37.906	25.994	38.593	5.123	19.189	41.836	24.839	21.332	27.415	30.561	31.306	13.508	18.566	21.487	13.072	33.537	25.414	35.599	29.293	22.93	38.234	26.216	33.347
205	37.471	8.947	19.936	25.612	17.44	30.735	40.538	26.98	34.903	-2.448	13.423	26.514	9.923	17.449	17.107	28.309	8.887	7.191	16.486	-0.785	5.516	36.854	34.486	30.997	21.651	32.742	35.834	31.94	22.614
210	39.758	18.289	27.43	31.598	26.654	32.551	52.059	22.649	22.954	1.523	19.842	22.183	20.903	23.254	20.008	28.923	21.752	14.919	20.644	16.523	13.676	38.248	32.356	29.061	24.542	32.518	27.661	18.228	30.086
215	34.716	13.85	18.829	21.735	29.727	25.607	32.958	18.883	32.993	1.29	30.309	31.164	12.363	19.587	22.994	16.398	20.912	8.508	17.304	10.79	3.49	41.766	43.126	36.739	50.657	29.164	35.231	24.125	39.509
220	39.21	20.828	30.7	30.252	30.839	27.813	47.864	28.682	34.016	9.745	32.104	42.049	12.103	24.004	10.33	19.37	24.358	6.099	27.142	14.474	7.588	33.291	28.099	28.912	29.903	32.184	26.583	31.422	31.833
225	35.024	13.008	22.944	30.91	33.167	22.214	38.184	21.14	25.492	9.963	26.153	44.468	13.791	27.856	7.614	22.155	9.355	4.893	24.323	26.174	5.917	33.437	39.397	30.36	29.481	39	31.33	25.996	37.454
230	31.86	21.534	18.697	33.058	32.904	28.357	23.423	17.298	24.501	7.46	21.444	36.857	23.608	29.787	20.053	17.602	29.814	11.13	32.675	19.4	16.072	19.635	21.2	16.22	9.71	31.018	24.462	22.719	21.017
235	24.557	19.945	16.617	21.599	30.6	25.221	35.34	14.16	25.825	-0.104	14.655	33.183	29.06	31.753	20.742	26.255	23.882	18.709	42.021	21.523	14.888	45.759	36.733	37.928	33.997	32.87	43.512	47.493	39.144
240	27.718	17.525	19.161	28.511	20.553	30.157	28.416	21.916	26.816	-0.507	19.95	34.854	22.142	24.205	30.606	31.275	29.383	17.399	29.726	25.834	16.821	25.781	24.71	27.901	22.994	24.044	26.73	28.504	44.629
245	23.206	23.428	26.73	31.95	25.048	29.098	47.041	31.997	29.195	0.916	24.856	45.073	30.43	29.053	35.023	28.514	23.557	15.618	18.375	26.031	10.761	41.728	37.007	39.515	32.208	26.188	34.264	36.325	36.225
250	29.598	26.428	31.318	25.827	29.295	32.39	38.205	24.156	27.932	2.857	27.839	36.958	17.196	25.32	21.726	18.6	17.855	7.449	15.729	14.331	7.3	39.176	38.722	40.06	38.325	29.708	26.364	37.549	41.449
255	28.734	16.221	25.235	25.206	30.174	41.325	48.51	23.632	30.151	3.433	34.226	34.961	22.628	23.474	22.159	14.037	21.735	5.952	26.807	19.012	13.335	40.099	48.902	38.748	34.361	32.766	26.256	34.114	36.424
260	34.496	17.777	25.65	30.097	28.402	41.341	52.538	28.196	40.829	-3.67	34.021	28.271	19.397	19.44	18.763	22.668	25.478	10.653	42.972	19.235	20.674	48.1	42.71	44.739	56.557	37.516	31.879	41.106	42.973
265	29.53	17.338	21.903	27.485	24.647	42.42	52.705	32.043	28.276	26.908	29.794	30.9	23.157	24.773	27.609	32.748	21.716	17.902	33.059	17.178	25.761	43.258	43.507	44.074	54.797	40.642	22.577	44.084	45.002
270	33.348	19.037	30.189	30.598	26.765	44.554	52.187	26.497	30.893	14.662	31.659	50.742	31.844	27.439	25.703	31.01	18.132	19.032	40.406	11.997	17.29	54.248	41.408	44.792	57.818	50.036	27.289	45.654	41.267
275	27.214	10.347	34.062	33.793	33.888	31.433	38.951	15.094	29.247	20.427	23.56	28.924	27.213	25.709	36.712	40.605	20.426	28.76	51.024	25.759	26.925	49.96	46.257	45.789	40.152	47.114	32.487	46.059	61.366
280	32.013	8.957	37.234	28.439	47.552	49.368	50.472	23.351	34.67	34.72	23.431	37.675	22.216	16.27	29.63	28.374	15.919	7.644	28.333	22.626	15.967	53.47	33.089	37.823	47.856	36.11	29.899	34.831	46.264
285	47.878	30.314	40.517	33.688	46.825	49.157	58.017	39.529	42.361	32.957	34.981	46.098	33.056	27.839	27.932	39.676	29.432	19.747	50.96	29.557	19.596	39.438	35.492	44.489	42.111	28.348	34.904	39.14	52.062
290	42.944	29.258	39.267	22.751	40.963	53.839	50.618	42.264	50.035	22.127	43.165	46.335	20.792	29.436	29.099	37.617	24.669	15.588	23.984	20.975	17.47	46.921	64.346	48.742	54.812	33.696	37.082	43.018	53.418
295	39.612	22.738	43.891	21.24	43.938	48.122	48.83	36.022	40.01	8.707	35.279	27.718	27.187	20.812	22.281	26.437	13.784	9.738	21.302	18.295	15.729	59.213	55.914	49.684	46.498	40.632	46.065	56.487	59.963
300	49.204	19.653	46.146	34.555	53.29	50.181	59.642	27.722	61.26	29.853	41.336	47.715	36.9	37.498	43.286	40.469	19.98	19.907	41.189	35.004	28.68	76.292	58.899	47.182	45.909	32.446	27.729	42.398	57.862
305	41.92	18.231	43.164	35.296	42.202	33.367	45.18	28.559	34.262	9.005	31.017	34	40.538	35.93	37.083	37.372	30.152	19.206	45.337	26.078	16.541	54.616	64.188	34.359	35.319	33.734	28.1	39.949	42.389
310	39.693	18.163	42.597	32.793	42.819	52.587	49.996	34.827	49.845	4.919	25.843	49.705	26.081	23.47	33.194	31.164	21.699	17.126	54.792	27.383	24.719	45.726	52.278	42.582	35.704	35.124	49.007	40.127	72.309
315	55.06	34.971	48.583	39.834	42.17	54.017	59.885	38.449	72.74	29.182	29.285	59.009	26.075	22.105	25.445	32.116	23.723	3.182	39.682	27.046	28.406	46.257	44.579	42.571	31.733	27.098	36.856	28.884	41.914
320	37.405	22.515	26.286	23.106	25.74	37.302	45.336	24.907	38.88	8.172	19.815	32.499	27.073	35.865	34.281	42.587	26.735	27.183	47.215	31.814	37.478	45.191	65.99	45.52	46.302	35.604	36.195	49.033	56.424
325	62.162	65.998	41.621	44.072	49.189	41.626	50.979	38.791	57.394	32.54	42.137	64.639	34.825	35.88	20.902	32.365	28.02	20.274	42.234	25.46	26.098	64.04	48.303	49.235	48.874	40.44	41.473	48.59	79.957
330	47.662	36.996	48.256	33.243	58.925	44.168	36.097	38.91	51.466	53.729	44.26	53.35	45.964	40.219	27.473	44.321	33.356	36.244	65.649	30.7	46.08	59.957	59.416	42.237	18.369	36.122	35.277	41.781	67.445
335	42.536	46.25	49.899	27.994	43.508	52.306	61.017	31.998	43.765	62.107	38.745	43.663	36.758	33.669	42.849	34.195	37.41	32.63	62.344	26.274	32.623	44.556	38.36	36.68	14.003	26.95	36.605	40.033	39.296
340	32.699	14.772	35.608	30.984	26.438	39.831	40.041	18.698	24.886	31.251	19.368	34.632	25.17	20.314	26.671	34.407	27.503	23.065	45.96	21.364	31.029	35.245	40.196	45.483	26.818	27.698	29.267	31.544	46.713
345	50.723	35.42	39.536	39.626	28.13	52.385	53.666	41.58	44.127	32.318	35.107	34.095	35.939	40.189	39.887	37.961	49.336	22.306	64.929	34.211	43.543	23.306	52.206	46.788	33.264	35.392	35.037	41.519	54.782
350	50.56	35.481	32.943	46.34	32.819	35.569	32.861	31.588	50.081	10.446	35.982	56.87	54.926	31.737	46.867	51.739	45.284	31.994	57.693	33.689	28.576	48.863	53.025	51.355	46.017	35.188	50.613	37.411	68.784
355	37.025	30.833	55.301	32.414	47.979	62.775	48.475	37.837	59.135	32.793	38.942	65.857	42.324	36.79	51.706	41.651	48.24	37.758	60.127	30.547	23.561	56.649	56.222	46.698	33.158	36.128	36.405	34.525	67.914
360	36.875	23.787	37.915	30.044	59.753	44	40.642	24.928	68.343	43.901	38.784	62.131	46.025	31.271	36.65	40.294	41.42	33.501	61.356	30.14	38.406	45.267	45.879	38.797	52.308	45.162	35.123	42.701	53.554
365	44.984	35.073	49.035	39.292	59.648	44.974	74	43.81	59.237	54.275	46.1	51.958	42.316	29.702	40.675	43.298	35.993	24.485	47.033	38.344	26.851	59.075	56.132	45.599	32.428	23.906	31.231	31.917	49.38
370	41.281	25.522	42.286	49.666	47.853	47.771	67.684	42.413	55.693	69.053	38.039	44.754	40.067	35.156	43.503	33.479	39.799	32.81	51.08	34.344	30.784	69.491	48.22	57.76	32.824	40.408	30.834	40.585	61.212
375	42.017	38.957	39.106	43.755	50.2	39.108	70.472	32.524	42.441	55.107	47.374	63.015	42.421	33.476	47.171	29.515	61.912	17.257	65.196	33.769	24.402	67.149	46.77	58.373	38.627	38.034	30.302	44.899	53.661
380	52.494	37.384	39.56	37.303	55.129	46.887	51.625	35.244	50.979	53.372	51.002	63.705	49.533	36.708	52.639	38.541	62.182	32.487	51.212	42.962	29.612	50.54	35.655	51.457	48.616	35.524	44.144	50.03	53.649
385	66.668	51.401	54.687	39.404	59.466	66.451	74.899	50.107	62.099	51.866	43.594	46.973	44.937	39.331	51.507	41.851	45.936	41.355	53.767	48.261	31.714	55.868	53.996	55.677	58.141	36.658	52.323	64.471	61.614
390	52.442	38.877	56.355	38.106	47.176	53.797	56.423	37.706	55.324	25.553	39.454	40.35	55.018	41.639	56.42	55.703	54.042	40.273	72.479	43.442	28.908	72.206	47.513	60.952	56.126	47.936	48.294	54.673	66.851
395	58.407	31.83	41.316	50.777	59.528	55.067	58.569	48.546	46.88	18.34	44.247	47.417	35.894	37.23	41.54	34.857	47.946	34.913	55.229	37.61	41.694	78.775	49.34	56.717	52.135	36.272	47.136	60.525	61.332
400	50.994	40.663	65.904	45.418	59.09	57.04	53.34	39.758	55.378	80.755	47.939	56.724	48.569	36.671	51.989	43.352	44.116	35.196	53.722	35.242	44.363	77.939	41.55	51.796	47.425	26.394	40.766	46.319	79.059
405	52.904	31.083	51.34	45.795	64.43	62.22	64.739	34.671	59.808	70.181	44.653	64.83	50.419	45.663	39.053	36.808	47.861	38.295	62.778	39.636	45.51	74.996	62.836	59.461	59.932	33.744	37.03	45.271	77.056
410	34.748	27.248	49.528	29.471	52.615	42.803	48.927	35.066	61.979	36.638	54.914	47.307	56.881	40.459	41.107	42.071	49.659	53.354	62.092	35.392	42.629	84.838	67.216	79.022	77.73	45.156	47.777	58.573	82.188
415	61.367	30.241	59.014	47.529	53.916	74.344	72.198	55.911	62.651	50.586	47.171	71.228	45.605	46.782	39.044	31.797	44.877	42.141	69.191	39.773	31.551	86.646	50.245	62.112	45.88	39.83	37.354	49.504	79.231
420	69.809	42.736	72.783	48.612	68.771	53.834	74.399	47.687	77.674	71.916	49.45	68.24	58.621	58.184	46.998	39.209	51.709	51.199	60.639	40.546	32.494	73.336	61.727	73.607	58.044	49.08	51.24	56.138	90.821
425	69.933	48.224	68.491	44.575	81.058	59.234	104.649	58.767	68.459	74.251	57.632	96.778	54.388	46.09	47.705	44.398	65.41	58.579	59.519	43.685	61.312	64.728	56.509	56.941	50.249	46.658	47.183	52.267	75.285
430	51.834	37.908	72.761	36.964	63.273	76.03	66.034	47.364	53.358	77.762	54.023	100.657	45.744	45.804	34.157	35.282	57.566	37.718	62.778	40.832	49.433	76.038	42.097	53.696	46.759	35.994	49.232	47.16	65.972
435	53.721	41.432	61.2	34.783	62.123	73.782	49.368	42.33	57.284	57.137	48.996	55.049	38.914	47.792	38.33	28.78	43.54	43.4	55.55	32.265	32.98	84.786	71.068	65.549	72.903	52.402	56.307	58.23	78.551
440	42.746	36.413	55.081	44.328	49.991	64.761	56.395	44.803	66.055	63.685	54.693	62.441	46.246	41.856	48.915	39.887	41.953	41.204	70.326	36.88	37.863	76.343	78.031	55.941	65.66	35.912	65.646	48.278	65.541
445	57.129	48.799	63.592	54.495	76.498	75.07	75.618	66.607	88.038	89.346	63.132	84.392	45.458	38.973	46.139	33.464	50.672	44.977	49.427	38.353	44.847	81.401	82.891	64.137	61.66	48.06	61.446	58.074	68.024
450	40.195	32.064	49.031	50.942	62.93	52.761	76.604	48.003	65.761	78.045	46.708	77.499	44.755	38.744	36.563	50.282	50.643	39.23	54.847	39.141	35.367	96.258	61.015	64.989	60.419	56.668	54.716	61.437	72.958
455	54.36	34.811	69.58	52.753	61.727	69.636	61.531	56.584	79.368	68.466	55.263	58.833	44.934	44.59	46.913	45.282	51.677	41.623	53.856	53.882	37.084	66.853	66.57	76.096	67.208	61.95	48.436	40.729	73.88
460	46.832	22.323	65.939	39.453	54.862	63.667	61.6	44.118	59.054	49.603	46.109	51.426	54.728	56.863	49.016	48.703	61.54	65.712	73.705	43.12	69.686	84.261	80.488	88.433	62.935	48.434	52.022	52.246	83.881
465	60.406	50.923	78.146	56.404	63.279	62.598	71.614	60.799	57.9	82.104	56.712	58.933	32.123	57.357	51.563	50.4	57.892	58.215	65.104	35.518	38.278	87.66	69.231	88.15	70.909	57.774	68.883	56.616	78.476
470	65.9	46.593	76.973	71.061	47.751	69.538	66.468	68.754	83.088	88.422	63.558	60.97	44.624	59.466	52.016	67.841	64.934	72.612	77.58	58.768	47.047	80.075	40.685	64.697	49.979	40.774	54.15	38.917	67.532
475	56.907	36.85	89.16	69.832	74.695	66.446	79.385	68.733	87.384	76.453	68.343	73.791	40.628	44.766	48.885	47.542	71.38	50.883	97.538	47.818	45.78	82.686	75.099	72.287	73.595	43.216	54.337	64.848	79.566
480	72.566	57.547	82.185	63.853	61.513	72.416	74.357	58.161	83.41	104.529	62.745	67.505	37.781	53.192	49.553	66.994	72.993	47.519	104.795	51.951	38.239	76.638	71.132	58.152	80.569	40.198	38.21	47.319	81.94
485	65.232	62.02	59.847	58.098	36.924	70.397	86.59	43.118	72.65	88.194	51.684	54.651	56.302	49.643	46.18	58.392	67.863	46.876	78.236	34.575	35.751	89.075	65.813	67.405	89.95	50.506	65.176	54.297	82.341
490	77.125	72.158	91.775	88.042	68.155	89.765	93.684	58.416	79.996	112.011	60.178	100.496	57.279	53.219	58.501	58.095	78.446	67.624	88.328	52.717	42.757	84.905	58.784	61.742	61.994	47.21	46.308	45.644	72.715
495	60.145	59.275	93.363	69.661	70.216	75.066	103.104	56.901	73.411	80.131	67.536	125.243	52.477	57.463	69.72	47.78	51.159	53.274	85.248	50.068	33.649	71.719	57.009	67.467	63.314	54.568	46.051	63.942	75.674
500	61.35	49.527	86.473	53.275	49.654	62.623	85.378	43.754	74.303	93.352	55.666	68.882	60.05	55.362	62.749	64.02	62.598	70.67	94.554	53.843	56.282	88.119	79.57	71.227	81.627	61.422	64.112	71.844	71.682
505	69.235	55.857	95.521	64.61	72.995	100.178	93.177	69.827	98.057	113.222	85.169	97.225	50.432	49.86	76.655	60.203	88.75	69.082	97.651	47.833	53.017	96.578	75.502	61.973	75.927	54.452	49.681	61.643	73.749
510	65.27	57.559	88.408	59.241	82.227	79.867	77.128	58.174	106.351	100.555	84.293	68.718	60.997	58.67	75.058	64.422	76.476	67.925	94.542	48.942	47.229	96.887	83.708	76.931	83.871	45.89	49.825	59.521	104.012
515	74.799	41.364	108.83	49.774	80.673	79.538	86.107	63.51	82.616	85.005	73.856	67.784	64.319	49.233	43.705	44.661	58.012	47.75	79.165	33.165	55.767	89.178	78.194	72.526	58.929	46.518	56.427	75.286	93.147
520	66.31	36.01	95.946	47.793	73.455	69.141	72.562	46.349	61.057	59.23	64.058	79.465	63.758	54.694	55.97	55.918	65.731	48.678	103.816	58.783	49.696	86.686	67.451	72.229	82.941	50.622	63.94	68.816	93.059
525	76.103	48.658	92.426	57.628	80.284	78.987	96.336	53.849	88.114	51.248	60.496	99.578	64.475	68.695	56.332	61.526	63.976	64.128	107.351	63.47	47.794	97.015	71.587	79.013	88.765	61.006	75.978	61.424	102.192
530	68.715	62.937	84.053	63.277	78.631	89.892	125.705	64.463	78.114	46.092	56.69	88.009	60.025	55.441	62.27	61.439	53.321	61.056	100.455	61.857	41.555	89.17	58.84	62.554	69.302	51.918	46.018	47.831	68.631
535	84.527	55.539	90.283	66.536	75.101	87.82	131.975	61.064	89.691	107.826	59.803	85.076	54.555	62.375	80.259	60.087	71.469	72.101	101.724	64.524	62.068	115.407	67.708	86.781	83.396	60.198	54.556	84.067	90.311
540	81.892	59.469	89.83	50.151	68.905	84.449	128.732	70.866	70.122	77.888	62.057	75.502	48.738	54.406	74.879	53.624	72.218	46.79	117.526	44.514	50.527	93.575	66.198	65.616	80.375	69.476	45.738	72.809	77.242
545	73.613	31.199	74.018	46.317	65.975	99.155	85.958	61.903	80	80.212	51.616	54.739	59.037	59.043	58.94	75.35	66.748	50.108	96.835	52.363	64.716	72.321	65.887	62.215	89.264	67.09	52.172	62.547	73.927
550	71.421	39.335	78.587	45.174	70.774	90.387	97.104	55.007	85.681	82.974	61.079	73.924	57.209	49.061	53.698	65.819	65.915	64.014	103.804	52.631	66.768	87.212	86.591	88.054	96.759	88.066	74.981	69.912	82.185
555	87.731	65.974	107.103	64.261	67.873	78.398	104.906	81.758	81.311	65.235	60.104	86.651	74.689	62.812	59.86	61.179	66.439	72.667	108.958	74.79	61.743	82.668	74.825	71.673	81.51	65.316	54.935	55.529	64.499
560	91.574	70.777	93.312	51.58	81.349	85.952	108.08	93.108	96.118	60.281	78.088	83.888	68.017	55.413	53.576	63.849	66.459	57.701	114.238	70.1	43.876	88.315	69.29	84.335	102.135	66.298	66.845	72.949	88.577
565	85.989	79.843	112.893	57.398	78.819	87.5	135.784	91.473	83.952	85.782	69.002	96.079	59.251	57.547	53.904	61.98	80.757	62.021	95.684	54.064	56.255	84.868	61.764	73.751	80.451	61.784	59.471	65.747	85.899
570	79.049	75.44	112.138	69.012	79.901	87.079	104.951	73.723	116.673	84.025	66.609	81.976	41.886	54.51	76.431	73.951	84.861	68.803	104.351	53.258	49.188	93.005	91.529	82.573	75.484	67.97	65.16	81.749	99.425
575	82.011	71.471	102.244	76.442	75.983	96.489	107.177	77.908	121.565	82.529	70.285	88.672	53.429	59.902	76.136	74.993	88.899	47.604	113.908	51.933	42.584	112.781	87.943	79.497	89.935	75.426	82.564	80.009	95.758
580	93.136	72.134	96.999	79.599	77.037	82.662	106.045	64.143	100.705	80.834	67.03	88.213	55.042	53.884	74.378	80.111	59.591	57.095	78.991	51.086	55.333	114.69	92.247	87.027	87.575	73.716	68.624	75.142	108.751
585	84.072	67.991	102.738	50.901	76.138	92.321	117.434	71.639	108.09	64.931	65.81	77.903	66.855	70.021	83.353	82.044	80.848	64.748	102.163	57.228	62.857	108.914	77.517	70.871	84.748	71.13	58.825	79.919	90.249
590	84.924	64.1	125.709	77.889	79.903	102.84	111.514	71.267	96.489	102.659	81.386	99.046	61.655	42.488	75.296	64.918	69.858	62.467	85.795	66.002	51.631	105.95	82.369	83.389	88.017	67.502	61.514	94.278	78.551
595	76.676	71.195	126.779	83.1	83.274	94.981	110.534	74.359	110.97	133.488	66.441	101.31	63.825	49.957	79.597	65.734	83.366	56.698	101.05	59.51	58.651	79.091	61.673	70.364	61.337	58.508	49.717	77.104	82.282
600	70.146	65.316	127.882	81.208	88.497	97.207	118.211	81.323	102.856	112.8	72.153	108.851	65.722	69.056	66.134	76.308	86.505	58.86	95.427	66.209	47.392	102.543	91.142	94.321	82.592	81.51	73.733	73.198	84.461
