# Supplementary material for: MATCAP1 preferentially binds an expanded tubulin conformation to generate detyrosinated and ΔC2 α-tubulin
Source: EMBO J. 2026 Apr 13;45(12):4257–82. doi: 10.1038/s44318-026-00772-6 (PMC13269789; doi:10.1038/s44318-026-00772-6)
Supplement: Supplementary file 5 — Source data Fig. 4 [file 44318_2026_772_MOESM5_ESM.zip]

Archive with 58 entries (50 files):
- source data_Figure 4/
- __MACOSX/._source data_Figure 4
- source data_Figure 4/4E/
- __MACOSX/source data_Figure 4/._4E
- source data_Figure 4/4B/
- __MACOSX/source data_Figure 4/._4B
- source data_Figure 4/4C/
- __MACOSX/source data_Figure 4/._4C
- source data_Figure 4/4D/
- __MACOSX/source data_Figure 4/._4D
- source data_Figure 4/4F/
- __MACOSX/source data_Figure 4/._4F
- source data_Figure 4/4H/
- __MACOSX/source data_Figure 4/._4H
- source data_Figure 4/4G/
- __MACOSX/source data_Figure 4/._4G
- source data_Figure 4/4E/Fluor intensity of MATCAP on Y- or dY-MTs.xlsx
- __MACOSX/source data_Figure 4/4E/._Fluor intensity of MATCAP on Y- or dY-MTs.xlsx
- source data_Figure 4/4B/cell lysate, Halo ligand kymograph_ on Y-MTs.tif
- __MACOSX/source data_Figure 4/4B/._cell lysate, Halo ligand kymograph_ on Y-MTs.tif
- source data_Figure 4/4B/MATCAP1 kymograph_on dY-MTs.tif
- __MACOSX/source data_Figure 4/4B/._MATCAP1 kymograph_on dY-MTs.tif
- source data_Figure 4/4B/MATCAP1 kymograph_on dC2-MTs.tif
- __MACOSX/source data_Figure 4/4B/._MATCAP1 kymograph_on dC2-MTs.tif
- source data_Figure 4/4B/MATCAP1 kymograph_on Y-MTs.tif
- __MACOSX/source data_Figure 4/4B/._MATCAP1 kymograph_on Y-MTs.tif
- source data_Figure 4/4B/README.txt
- __MACOSX/source data_Figure 4/4B/._README.txt
- source data_Figure 4/4C/Fig4C MATCAP1 landing rate.xlsx
- __MACOSX/source data_Figure 4/4C/._Fig4C MATCAP1 landing rate.xlsx
- source data_Figure 4/4D/image_WT on dY-MTs_merge.tif
- __MACOSX/source data_Figure 4/4D/._image_WT on dY-MTs_merge.tif
- source data_Figure 4/4D/image_E281Q on Y-MTs_merge.tif
- __MACOSX/source data_Figure 4/4D/._image_E281Q on Y-MTs_merge.tif
- source data_Figure 4/4D/image_WT on Y-MTs_merge.tif
- __MACOSX/source data_Figure 4/4D/._image_WT on Y-MTs_merge.tif
- source data_Figure 4/4D/README.txt
- __MACOSX/source data_Figure 4/4D/._README.txt
- source data_Figure 4/4D/image_E281Q on dY-MTs_merge.tif
- __MACOSX/source data_Figure 4/4D/._image_E281Q on dY-MTs_merge.tif
- source data_Figure 4/4F/image_dC2_MATCAP1 on dY-MTs_0 min.tif
- __MACOSX/source data_Figure 4/4F/._image_dC2_MATCAP1 on dY-MTs_0 min.tif
- source data_Figure 4/4F/image_dC2_MATCAP1 on Y-MTs_10 min.tif
- __MACOSX/source data_Figure 4/4F/._image_dC2_MATCAP1 on Y-MTs_10 min.tif
- source data_Figure 4/4F/README.txt
- __MACOSX/source data_Figure 4/4F/._README.txt
- source data_Figure 4/4F/image_dC2_MATCAP1 on Y-MTs_0 min.tif
- __MACOSX/source data_Figure 4/4F/._image_dC2_MATCAP1 on Y-MTs_0 min.tif
- source data_Figure 4/4F/image_dC2_MATCAP1 on dY-MTs_10 min.tif
- __MACOSX/source data_Figure 4/4F/._image_dC2_MATCAP1 on dY-MTs_10 min.tif
- source data_Figure 4/4H/change in fluor intensity of dC2-Fab on Y- or dY-MTs with MATCAP1 treatment.xlsx
- __MACOSX/source data_Figure 4/4H/._change in fluor intensity of dC2-Fab on Y- or dY-MTs with MATCAP1 treatment.xlsx
- source data_Figure 4/4G/dC2 kymograph_MATCAP1 on Y-MTs.tif
- __MACOSX/source data_Figure 4/4G/._dC2 kymograph_MATCAP1 on Y-MTs.tif
- source data_Figure 4/4G/README.txt
- __MACOSX/source data_Figure 4/4G/._README.txt
- source data_Figure 4/4G/dC2 kymograph_MATCAP1 on dY-MTs.tif
- __MACOSX/source data_Figure 4/4G/._dC2 kymograph_MATCAP1 on dY-MTs.tif
