# Supplementary material for: MATCAP1 preferentially binds an expanded tubulin conformation to generate detyrosinated and ΔC2 α-tubulin
Source: EMBO J. 2026 Apr 13;45(12):4257–82. doi: 10.1038/s44318-026-00772-6 (PMC13269789; doi:10.1038/s44318-026-00772-6)
Supplement: Supplementary file 5 — Source data Fig. 4 [file 44318_2026_772_MOESM5_ESM.zip › source data_Figure 4/4E/Fluor intensity of MATCAP on Y- or dY-MTs.xlsx]

## Sheet: Sheet1
WT on Y-MTs	WT on ΔY-MTs	E281Q on Y-MTs	E281Q on ΔY-MTs
249.799	254.776	937.888	632.517
251.531	238.255	961.801	975.336
324.702	269.449	843.71	720.995
296.315	362.311	908.149	890.787
447.058	262.586	503.51	624.361
229.02	331.574	621.212	732.062
305.7	237.906	731.132	790.502
284.579	220.031	619.377	612.663
279.698	210.458	548.871	684.678
257.593	197.976	784.406	623.541
317.999	272.59	648.731	686.738
155.506	309.08	819.3	710.005
330.954	218.451	665.021	483.887
146.544	395.628	507.606	624.866
260.533	143.931	599.153	701.396
245.49	92.695	691.705	495.137
290.044	336.257	682.887	545.019
292.722	355.447	780.774	728.099
328.221	427.916	735.213	713.087
311.897	291.641	796.561	548.756
284.699	269.127	676.773	762.769
467.678	227.249	616.581	423.842
270.287	200.28	637.855	663.08
171.549	239.958	799.292	660.799
306.593	319.825	803.439	681.874
278.903	272.318	788.555	586.577
224.222	245.979	571.226	664.244
270.087	324.824	412.094	638.953
354.706	357.786	796.891	644.003
328.974	330.777	779.989	721.572
265.062	274.579	563.34	835.918
279.857	416.496	1407.44	902.406
261.7	366.763	745.773	773.993
224.048	421.646	1110.73	846.177
190.645	327.668	930.038	884.405
431.32	414.887	695.826	863.18
414.823	382.506	485.974	617.599
325.524	327.787	781.452	760.315
366.28	361.696	943.728	1076.96
347.892	392.684	732.272	1085.58
327.713	349.931	734.661	705.144
213.794	374.54	618.512	737.349
273.757	338.676	734.946	877.616
313.962	301.781	722.543	839.079
156.278	224.866	535.988	988.366
226.234	256.701	987.311	948.5
291.207	233.635	944.941	641.907
326.819	224.105	802.665	849.366
386.519	202.129	1248.55	553.759
418.534	247.454	738.738	691.034
348.205	300.935	893.467	965.506
371.74	294.302	942.422	785.778
344.378	384.114	796.542	881.406
268.543	422.772	873.067	919.835
379.999	369.129	861.551	1144.57
277.651	259.284	1045.72	907.414
309.992	277.239	993.733	684.7
217.405	249.331	743.862	803.205
339.418	268.892	836.849	544.321
304.57	233.32	1049.11	928.731
	331.954	1067.22	683.548
	204.15	915.55	713.393
	288.788	844.567	802.14
		698.503	861.09
		672.125
		830.91
