# Supplementary material for: MATCAP1 preferentially binds an expanded tubulin conformation to generate detyrosinated and ΔC2 α-tubulin
Source: EMBO J. 2026 Apr 13;45(12):4257–82. doi: 10.1038/s44318-026-00772-6 (PMC13269789; doi:10.1038/s44318-026-00772-6)
Supplement: Supplementary file 5 — Source data Fig. 4 [file 44318_2026_772_MOESM5_ESM.zip › source data_Figure 4/4B/README.txt]

MATCAP1 kymographs were generated by stacking time-lapse images of MATCAP1 along individual microtubules during 30 seconds of imaging.
