# Supplementary material for: MATCAP1 preferentially binds an expanded tubulin conformation to generate detyrosinated and ΔC2 α-tubulin
Source: EMBO J. 2026 Apr 13;45(12):4257–82. doi: 10.1038/s44318-026-00772-6 (PMC13269789; doi:10.1038/s44318-026-00772-6)
Supplement: Supplementary file 5 — Source data Fig. 4 [file 44318_2026_772_MOESM5_ESM.zip › source data_Figure 4/4C/Fig4C MATCAP1 landing rate.xlsx]

## Sheet: Sheet1
Taxol-Y-MTs	Taxol-ΔY-MTs	Taxol-ΔC2-MTs
221.348	172.538	225.082
132.06	147.919	205.005
223.486	284.824	201.652
200.819	176.613	251.804
172.334	321.576	193.059
237.353	181.724	267.023
191.164	244.563	217.125
186.916	231.939	186.916
169.923	269.776	152.733
228.877	197.446	212.942
279.3	205.283	180.421
180.886	179.919	169.923
209.804	193.361	155.763
246.323	183.422	144.935
272.87	172.538	133.511
249.221	188.022	183.675
255.3	238.915	191.709
283.206	192.037	173.638
205.402	259.091	229.397
	166.677	182.357
	229.064	173.736
	202.071	191.164
	253.836
	175.234
	217.344
	216.338
	155.763
	161.014
	176.613
	212.659
	204.439
	182.619
	164.236
	173.349
	151.553
	174.455
	211.034
	196.34
	162.292
	194.704
	217.064
	159.077
	206.049
	168.224
	163.008
	253.962
	189.625
	198.114
	180.595
	153.367
	237.239
	259.949
	217.125
	193.969
	226.969
	168.531
	150.284
	199.031
	193.361
	174.592
