# Supplementary material for: MATCAP1 preferentially binds an expanded tubulin conformation to generate detyrosinated and ΔC2 α-tubulin
Source: EMBO J. 2026 Apr 13;45(12):4257–82. doi: 10.1038/s44318-026-00772-6 (PMC13269789; doi:10.1038/s44318-026-00772-6)
Supplement: Supplementary file 5 — Source data Fig. 4 [file 44318_2026_772_MOESM5_ESM.zip › source data_Figure 4/4H/change in fluor intensity of dC2-Fab on Y- or dY-MTs with MATCAP1 treatment.xlsx]

## Sheet: MATCAP1, Y-MTs
Time (s)	Change in ΔC2-Fab fluorescence intensity
	1	2	3	4	5	6	7	8	9	10	11	12	13	14	15	16	17	18	19	20	21	22	23	24
0	0	0	0	0	0	0	0	0	0	0	0	0	0	0	0	0	0	0	0	0	0	0	0	0
5	3.033	-7.378	2.755	0.312	5.437	-3.602	-0.587	-5.722	-12.21	-7.925	-6.481	-5.492	-8.923	-5.912	-8.411	3.216	5.461	-0.735	-2.763	-0.034	0.976	1.82	-3.208	-0.707
10	-2.877	-8.621	0.947	-1.746	-2.117	-6.844	-11.786	0.637	-4.17	-6.989	-0.173	3.127	-1.291	-1.651	2.566	-2.543	-4.62	-0.437	-0.342	-2.168	0.199	-3.897	-1.669	-1.603
15	3.629	6.636	-2.335	-1.194	-3.126	-2.384	-6.88	-8.026	-13.83	-9.506	-14.451	-1.988	-11.544	-19.526	-0.49	0.832	3.218	-1.407	-3.047	-1.714	0.745	0.505	0.121	-0.177
20	6.611	-5.103	5.915	0.643	5.832	-2.576	-6.087	-0.7	-6.612	2.456	1.301	-2.479	-1.179	10.519	9.564	1.497	7.338	-4.033	2.481	1.42	-1.145	-2.101	-3.63	-3.788
25	-2.272	1.504	2.49	-1.38	-0.68	-6.135	-7.583	-0.776	6.068	1.439	10.305	-2.533	0.772	1.931	12.496	1.664	2.774	0.41	1.073	1.156	-0.391	3.168	1.504	-1.617
30	3.162	-2	4.44	1.357	10.084	-3.596	-3.71	-6.832	-3.02	-4.165	0.508	-0.033	-0.456	-3.476	4.807	2.975	7.598	9.068	8.7	8.078	8.848	9.988	7.176	4.717
35	5.538	-3.807	6.429	7.675	12.269	-2.144	-4.815	-4.747	10.749	-0.471	12.188	1.89	0.285	0.128	10.685	-5.467	-7.72	-4.193	-1.291	-1.999	-1.753	-0.166	-4.166	-3.912
40	1.258	-0.36	-1.079	-1.27	2.429	-8.254	-11.949	-4.44	6.449	4.451	10.475	11.664	7.26	3.241	11.004	7.802	8.199	6.203	7.944	9.178	6.622	11.692	5.605	5.17
45	2.04	-5.1	-2.731	-0.353	13.362	-1.056	-8.692	-5.567	10.946	18.511	10.897	8.664	2.76	27.695	17.625	14.677	6.291	6.277	2.578	6.186	8.495	7.523	2.98	6.342
50	3.983	5.479	9.867	10.694	11.79	4.172	-4.199	-2.459	50.17	21.578	14.419	5.582	15.913	21.061	26.228	12.539	4.204	5.36	10.161	5.337	9.747	11.595	5.325	7.115
55	5.951	-0.275	4.325	10	9.849	3.559	-5.884	1.318	27.504	7.118	9.562	13.082	10.078	11.609	19.143	13.741	3.394	9.234	12.776	10.297	12.437	9.532	6.533	5.81
60	10.112	-3.725	9.804	10.811	18.605	5.48	1.852	-0.059	31.028	15.595	18.807	14.816	13.08	14.614	23.084	-0.022	-7.536	-3.982	1.04	-3.874	-3.67	-3.948	-3.559	-4.601
65	1.895	-2.943	12.299	5.556	18.446	-5.884	2.819	-1.934	24.102	25.107	13.682	19.668	17.616	5.841	14.838	16.469	12.579	9.348	11.128	3.827	7.441	10.143	7.266	4.506
70	-0.928	-6.25	8.978	6.896	20.236	-7.155	-11.938	-9.64	28.368	18.867	10.185	14.721	8.281	5.728	11.324	8.814	2.118	2.347	-0.929	-2.685	4.246	5.405	3.704	0.2
75	2.214	6.515	4.156	4.401	18.034	-1.508	5.066	-2.477	29.13	16.078	23.431	22.377	21.256	33.625	15.965	6.515	12.57	10.293	9.033	7.645	11.271	9.358	1.783	4.774
80	8.339	6.472	13.807	9.789	12.74	-3.839	5.993	-1.215	20.15	38.705	32.958	25.824	28.618	27.355	28.083	1.411	3.47	3.057	4.197	2.73	3.002	0.07	-2.227	0.186
85	-3.442	0.536	-0.931	4.786	7.101	-10.099	2.497	-2.187	43.987	45.557	16.825	34.709	30.883	29.791	31.019	1.463	4.311	-2.134	0.263	-3.372	-3.976	-2.524	-4.34	-3.7
90	9.229	5.65	17.18	21.488	21.143	0.819	20.084	-11.053	43.49	19.266	8.698	21.476	17.651	15.274	21.955	8.713	6.964	10.188	9.257	6.905	5.641	6.404	4.141	8.373
95	7.533	-6.428	3.017	15.857	23.025	-6.099	5.163	-4.97	33.721	38.364	26.507	33.32	33.021	27.537	38.59	7.762	8.69	7.765	8.738	11.124	9.281	8.74	1.147	7.441
100	11.27	7.765	12.561	11.715	24.219	0.862	5.656	-5.116	21.245	38.057	17.544	19.324	34.948	35.749	38.009	2.786	1.361	4.816	-0.131	6.772	-0.358	8.809	-6.853	-1.547
105	15.917	2.572	16.429	13.199	32.656	1.254	15.866	0.401	36.647	53.072	28.468	20.631	39.798	37.773	39.469	19.045	8.16	13.837	14.523	22.522	11.486	15.984	6.347	12.919
110	14.776	8.925	21.162	21.824	42.345	8.045	17.584	0.017	32.497	40.309	34.746	28.947	34.988	33.301	56.787	12.305	2.269	9.226	5.199	10.698	7.332	8.563	3.672	8.836
115	14.265	8.065	20.997	26.891	37.799	2.483	9.787	-4.543	44.817	31.922	31.993	38.357	37.273	46.144	47.069	7.762	3.202	3.217	3.479	7.666	7.951	11.572	0.342	5.568
120	11.823	-2.96	17.21	15.264	31.009	5.124	4.986	-4.346	58.13	53.393	28.75	37.295	50.339	41.007	46.022	20.872	14.419	17.694	13.62	13.669	16.145	19.614	7.145	14.01
125	11.838	0.693	16.145	18.546	22.698	-2.751	2.884	-0.31	47.898	55.28	37.447	43.18	45.612	60.688	61.24	16.988	8.023	10.953	8.791	16.956	11.361	13.466	10.162	13.232
130	14.249	6.886	20.611	25.856	44.58	8.624	8.852	-7.762	60.599	59.075	27.758	41.902	36.803	46.872	41.952	17.292	10.481	9.781	5.618	18.847	12.164	9.172	3.937	13.687
135	18.765	21.811	25.527	25.503	41.631	7.285	22.163	-2.673	54.926	39.254	26.002	27.91	37.44	54.355	44.978	12.774	10.456	10.055	7.459	12.094	17.702	7.963	6.763	8.253
140	7.886	5.815	18.609	17.456	53.614	6.161	5.863	0.456	73.789	57.413	45.087	34.918	48.791	54.119	69.697	3.042	8.146	6.645	2.805	13.393	11.767	8.591	2.035	7.098
145	8.817	19.347	25.292	18.757	33.496	1.026	17.294	-4.185	52.551	81.066	39.078	44.508	30.236	56.647	70.915	14.424	14.498	10.649	10.889	20.064	12.225	9.666	8.09	9.084
150	14.659	13.847	25.178	19.21	30.689	4.791	14.037	-2.702	62.307	49.141	42.613	40.566	50.569	59.371	69.782	15.622	24.906	17.401	11.592	25.527	18.532	13.422	13.15	18.469
155	17.769	19.6	28.904	29.26	23.74	13.986	20.037	4.795	31.143	63.306	38.571	51.463	74.138	85.459	80.258	6.64	14.087	7.922	4.314	14.603	9.622	13.387	9.182	5.651
160	13.69	8.872	17.978	19.018	32.496	5.478	3.446	0.902	59.354	39.251	37.257	50.275	60.296	67.468	67.186	15.17	9.632	15.916	5.472	20.011	16.088	20.196	9.067	16.122
165	11.494	4.754	16.019	17.679	36.412	11.269	13.511	-2.047	60.851	77.927	36.78	57.746	49.514	60.283	78.666	16.027	19.179	15.829	23.727	27.443	20.908	29.433	6.16	21.887
170	17.093	0.543	21.472	18.52	45.109	9.365	13.102	-6.341	61.619	60.17	39.496	48.672	52.225	58.728	67.704	16.744	9.04	14.726	6.297	24.629	20.085	22.225	14.499	19.127
175	16.046	7.707	25.143	25.572	39.555	20.534	16.558	-6.135	94.028	48.173	46.741	25.844	59.3	65.16	71.7	20.497	10.791	14.313	17.244	23.567	21.916	30.727	7.907	13.902
180	13.465	6.104	18.681	25.886	24.219	10.43	13.105	0.107	78.905	64.806	51.558	53.717	71.42	78.8	89.193	19.893	5.827	13.497	13.572	22.552	18.295	31.805	9.982	13.762
185	17.03	9.111	14.672	23.645	20.647	7.963	9.895	-0.046	66.395	77.977	63.012	48.25	64.157	73.488	87.706	20.686	6.587	12.961	11.747	26.027	19.147	27.723	10.997	16.368
190	24.858	12.015	36.204	41.359	49.303	14.944	23.305	-8.538	50.769	63.766	51.597	33.418	65.907	42.856	78.743	14.289	5.919	16.187	15.612	27.656	22.957	32.278	12.131	20.943
195	28.529	17.365	41.149	32.22	31.496	21.882	28.055	2.544	93.368	75.552	71.04	62.644	87.362	57.879	96.54	15.247	9.149	11.46	12.465	29.762	14.018	24.105	3.944	15.005
200	18.421	7.436	33.596	22.652	35.992	19.995	12.75	0.425	108.021	67.8	61.617	19.189	78.826	65.265	106.668	11.64	2.045	10.92	7.76	19.514	9.034	26.92	6.886	8.986
205	27.977	20.79	31.37	30.625	37.925	19.085	10.54	-1.795	67.218	88.644	61.033	25.127	71.885	66.429	108.409	10.606	5.171	9.884	11.49	14.277	11.444	19.738	2.183	10.295
210	31.434	20.561	34.644	42.19	32.698	26.72	36.816	2.064	94.409	103.375	69.46	43.635	93.789	80.742	110.516	26.68	9.056	21.382	14.94	26.258	25.501	35.005	8.279	19.645
215	25.899	6.843	28.841	24.903	43.051	20.54	28.312	1.607	111.633	76.072	72.978	42.939	99.679	88.479	123.572	21.719	17.774	23.444	21.144	21.911	23.292	34.15	14.281	21.836
220	32.037	26.882	44.023	41.12	54.614	29.559	44.127	-1.478	83.653	61.786	58.933	45.205	88.679	83.823	107.836	22.448	23.227	19.558	25.297	22.152	21.253	35.83	10.834	23.339
225	17.806	24.604	34.737	31.851	63.395	21.407	23.149	2.957	88.905	68.688	59.707	63.767	94.376	92.937	106.193	24.164	29.202	23.538	23.694	25.105	25.421	32.102	13.105	25.616
230	18.541	30.611	38.399	44.234	32.311	18.952	32.689	-8.657	52.531	70.352	59.824	56.508	86.595	82.38	96.288	26.637	19.565	22.904	19.51	27.196	24.586	28.818	15.635	25.943
235	23.604	29.636	50.67	49.033	33.076	20.486	34.533	-4.766	71.531	93.052	60.786	52.758	81.065	99.018	121.502	25.738	23.844	31.739	20.168	32.995	37.862	43.94	19.608	34.394
240	26.465	37.568	43.045	49.01	37.925	21.235	32.783	-6.915	119.606	94.884	62.296	64.078	82.445	110.67	114.082	28.039	24.023	32.265	31.678	37.145	37.041	53.495	27.621	37.212
245	28.317	25.975	41.622	52.19	13.832	18.076	45.989	2.859	125.048	97.503	92.875	66.734	110.342	107.499	131.342	21.735	28.199	28.444	24.017	40.878	27.387	48.339	21.74	32.523
250	32.582	27.307	37.32	48.714	39.546	16.687	28.613	-5.837	116.198	110.734	66.907	70.324	103.431	102.182	126.556	25.195	18.917	25.521	27.627	33.252	29.565	37.085	13.609	27.34
255	29.601	33.286	45.019	53.968	39.849	23.599	26.403	-0.537	91.871	124.91	105.018	60.672	114.262	114.8	150.668	34.009	26.059	27.254	34.232	47.417	34.679	39.729	14.066	38.615
260	23.343	23.6	57.498	54.75	64.941	32.514	25.323	-6.206	94.531	84.422	94.259	62.582	95.762	93.436	143.189	51.344	18.554	31.527	40.893	44.227	32.317	42.486	25.29	37.313
265	31.145	32.993	49.772	57.087	56.992	34.839	24.678	-6.42	92.266	89.777	74.906	67.205	89.93	111.665	146.057	34.667	27.836	32.645	21.875	49.548	26.383	41.52	25.29	25.146
270	32.134	37.129	58.26	53.812	54.017	41.011	39.352	1.383	103.932	82.156	88.185	87.25	87.723	101.313	167.085	52.152	25.467	31.861	25.505	44.192	29.181	40.624	18.618	32.478
275	24.558	38.415	62.373	58.13	79.227	23.924	39.131	1.494	87.225	106.095	84.635	77.39	98.657	114.967	164.366	49.506	21.492	30.165	23.711	44.805	34.181	48.011	25.188	36.014
280	21.157	24.229	37.444	40.448	46.538	17.376	43.029	5.164	60.579	84.416	101.105	72.074	129.283	123.182	165.381	33.067	20.179	27.714	20.21	30.451	26.537	39.496	9.872	27.554
285	23.437	29.004	46.77	50.24	46.967	21.164	37.095	8.297	86.953	129.057	100.357	84.713	143.289	156.032	164.572	40.317	30.098	33.468	34.341	42.271	35.498	38.685	17.173	34.961
290	36.154	40.493	64.371	62.488	33	33.249	44.721	8.057	114.885	123.28	130.045	92.525	146.458	146.499	156.435	47.561	38.984	50.797	41.918	50.242	41.322	47.363	29.525	39.862
295	36.651	37.054	63.694	62.759	39.933	40.856	39.58	-0.031	83.504	95.529	117.023	85.025	117.393	107.014	164.33	31.259	29.906	29.054	25.601	28.933	28.979	44.602	18.313	28.045
300	35.413	43.1	53.386	46.959	43.084	32.116	43.381	5.783	98.116	121.156	130.438	106.66	136.184	117.733	188.426	22.646	23.121	20.649	23.326	21.862	21.647	33.693	4.154	23.712
305	38.23	35.307	50.47	69.518	78.404	40.178	44.605	-1.507	113.694	87.728	115.62	81.467	125.107	120.652	190.843	27.731	39.85	30.951	24.902	36.773	28.305	33.499	14.882	31.994
310	39.488	16.84	63.551	65.901	76.622	39.071	51.924	3.821	152.892	95.722	122.626	83.459	125.305	155.378	198.746	44.631	32.372	40.845	34.809	34.728	37.238	49.255	27.368	39.812
315	35.617	30.186	41.802	59.99	93.841	19.209	41.305	-4.162	134.109	88.552	85.952	84.349	113.46	150.409	173.873	35.841	42.545	39.651	30.352	41.573	42.731	45.352	27.015	37.824
320	34.629	33.329	55.755	62.5	105.101	25.833	21.957	2.509	164.946	128.361	116.716	107.041	140.103	150.76	219.565	37.128	37.115	39.411	42.929	43.871	45.602	42.064	31.441	45.548
325	39.902	50.715	61.676	77.158	137.899	51.107	44.479	4.444	151.858	129.815	129.564	99.541	134.919	159.897	210.13	40.039	12.858	31.144	20.893	40.482	24.179	30.646	19.626	31.605
330	38.566	41.429	64.255	73.67	116.025	48.048	34.66	-6.422	95.068	124.514	125.816	90.103	120.681	124.627	191.114	32.75	21.682	38.003	32.079	49.929	34.107	41.641	28.121	32.9
335	43.222	36.357	76.101	67.759	92.126	47.695	27.794	4.61	166.429	143.5	123.744	117.066	139.259	154.767	215.44	38.701	36.604	43.123	35.099	53.186	52.182	47.114	37.533	45.886
340	44.577	47.243	80.652	79.68	103.278	47.246	41.689	-2.854	176.708	108.046	111.743	104.369	131.239	126.337	193.688	31.814	19.274	32.092	19.397	44.572	36.47	36.544	19.951	38.22
345	39.268	39.418	67.639	68.653	94.109	39.91	38.272	-5.531	150.381	102.335	132.481	124.033	150.264	124.807	181.011	21.015	25.431	40.296	36.467	48.356	30.156	33.63	14.595	29.975
350	45.904	36.982	79.427	68.565	96.95	62.184	41.305	2.408	187.49	171.847	130.127	156.545	141.027	135.479	214.981	23.006	45.054	42.858	45.184	53.466	30.674	38.416	23.2	37.797
355	43.017	31.018	81.444	61.857	112.143	53.896	44.634	-4.257	123.116	122.078	121.91	100.512	134.129	139.297	190.352	34.994	41.439	46.555	51.862	61.733	41.798	56.271	19.805	40.128
360	40.484	44.847	87.748	67.051	135.294	61.105	37.837	-0.577	108.429	137.763	133.798	114.447	133.493	100.519	189.955	39.942	40.858	50.351	48	55.435	39.931	49.875	28.166	42.031
365	44.611	43.457	78.353	93.864	102.076	55.446	29.261	3.566	135.626	173.722	152.326	109.004	156.722	126.25	198.43	42.969	38.791	36.884	38.263	52.874	30.328	35.1	26.311	49.873
370	50.749	55.95	91.815	80.976	114.958	58.785	45.207	4.517	138.014	161.28	164.425	113.553	162.44	116.387	219.87	53.381	44.216	50.515	53.949	64.558	50.217	55.907	50.614	56.743
375	57.172	62.34	101.282	90.476	128.479	68.359	45.167	-0.715	125.517	157.115	148.601	125.459	171.384	139.135	201.653	29.375	45.967	39.32	45.394	45.907	32.787	40.834	38.702	40.014
380	39.776	51.043	77.681	74.981	114.261	59.28	59.366	1.247	161.551	187.662	155.108	168.43	160.79	123.376	240.359	34.619	29.707	38.936	38.261	68.238	37.879	61.526	42.124	41.601
385	38.327	40.197	63.258	79.73	76.79	52.771	64.439	3.375	173.279	168.673	152.431	154.508	155.99	143.49	252.418	51.649	30.604	53.674	44.869	77.485	50.81	67.981	54.438	47.17
390	28.242	53.957	62.7	87.548	111.899	76.432	45.87	4.374	163.789	168.052	155.212	107.853	168.979	136.42	233.266	35.11	24.277	48.413	39.574	63.365	43.679	66.576	37.597	43.638
395	40.255	55.25	59.067	89.911	85.656	66.729	40.232	-1.254	176.497	172.61	152.893	132.246	182.765	160.317	226.932	74.186	36.584	59.217	60.113	75.47	59.497	73.154	52.182	63.843
400	36.747	47.757	59.794	78.635	74.194	74.856	49.323	9.496	221.803	210.988	154	166.824	191.937	164.074	260.436	59.545	42.068	63.394	54.381	69.301	62.417	79.284	44.614	54.563
405	54.907	43.425	78.863	86.618	74.521	60.692	56.037	3.196	140.123	198.653	160.287	164.742	200.326	182.052	248.784	52.777	37.76	57.805	42.275	72.499	60.582	76.477	43.249	55.949
410	53.99	55	85.19	95.028	119.269	67.91	58.388	112.144	176.926	191.318	187.13	175.517	187.402	184.299	275.957	31.311	37.671	46.603	50.244	55.996	51.948	66.212	45.565	43.72
415	56.683	44.818	87.214	89.924	112.605	63.147	50.7	123.034	159.429	169.43	165.156	143.734	166.274	159.953	248.918	41.738	54.579	58.843	59.844	85.227	64.557	74.849	54.357	57.926
420	48.476	44.293	103.722	88.227	117.933	73.028	38.153	120.747	162.157	165.349	161.804	151.586	177.586	150.843	255.563	33.622	44.009	56.481	59.893	75.787	66.594	57.446	56.18	64.218
425	46.077	56.918	95.41	80.546	80.168	61.814	35.526	159.899	159.715	180.598	177.792	158.176	207.744	179.614	272.848	48.198	47.5	62.398	64.547	72.089	62.539	72.776	44.021	62.835
430	47.347	45.061	105.88	71.67	90.185	77.503	54.479	157.117	142.259	169.589	165.468	167.144	177.239	177.128	268.342	48.134	55.961	60.037	60.492	85.295	73.211	73.146	60.278	66.943
435	46.88	37.211	100.537	76.921	83.546	65.52	61.388	190.492	157.123	198.829	193.318	186.238	193.131	193.897	304.021	57.076	43.154	67.622	55.565	78.747	71.393	72.341	58.747	70.085
440	52.796	36.057	104.728	84.934	82.345	85.297	65.348	155.49	194.538	132.121	167.45	185.996	192.443	173.492	274.832	46.274	50.308	49.135	46.099	84.393	53.025	69.73	45.748	53.61
445	60.255	37.557	92.464	81.685	103.009	78.548	46.471	169.12	182.143	195.534	190.586	168.697	196.346	182.85	273.715	42.518	45.28	49.622	33.053	68.597	48.59	65.833	37.02	53.593
450	56.939	38.057	94.613	106.438	108.471	76.622	29.018	158.53	182.545	174.202	184.964	187.623	194.897	183.542	268.99	45.393	53.657	59.624	41.459	72.182	49.731	65.758	50.947	60.951
455	59.399	50.65	93.689	93.15	131.21	72.771	33.874	167.376	244.613	210.349	198.597	233.078	187.482	208.8	311.856	63.802	67.953	62.788	48.523	72.242	69.183	75.115	68.195	64.477
460	62.075	62.707	103.583	79.262	93.992	66.144	42.196	170.624	213.667	191.812	160.753	185.783	171.069	191.436	270.027	59.46	72.629	55.902	40.292	59.751	62.077	52.403	46.36	56.851
465	65.782	58.847	97.247	76.821	115.151	70.345	76.392	173.204	180.511	178.326	178.67	202.799	204.773	212.953	289.241	68.256	68.126	64.954	54.232	83.348	79.719	74.053	56.463	62.425
470	58.446	47.65	101.106	111.966	99.084	89.735	43.268	197.937	215.232	205.815	180.753	172.459	202.577	188.061	298.609	77.795	62.411	61.689	49.173	82.73	60.804	77.221	50.832	56.91
475	58.323	50.022	105.657	116.597	118.219	84.356	64.942	216.85	173.912	268.572	190.979	205.66	208.039	204.328	330.919	58.985	59.892	58.308	54.96	91.815	62.862	77.378	59.754	54.058
480	70.28	54.815	110.59	124.264	162.546	90.941	78.823	228.768	245.211	273.208	213.909	177.189	207.491	237.481	324.706	46.799	69.601	58.4	51.173	90.914	64.486	76.307	67.548	67.764
485	63.848	37.557	106.034	91.944	132.194	79.314	56.468	230.787	203.579	239.52	213.287	158.787	210.068	222.602	324.316	62.701	57.112	69.545	65.618	87.251	68.971	84.188	68.191	68.823
490	64.138	50.257	121.59	119.219	92.084	101.562	68.935	217.445	247.667	234.552	202.585	190.275	199.033	224.827	318.65	73.555	51.581	73.772	61.62	87.698	76.174	89.84	71.779	76.606
495	56.573	65.543	96.223	103.49	83.21	87.469	66.254	190.061	181.266	186.066	179.673	187.062	186.999	194.086	320.777	62.305	61.749	56.96	41.658	78.239	68.102	67.187	44.086	60.112
500	61.733	74.897	106.403	99.692	120.698	96.531	65.312	194.67	186.218	206.589	199.311	164.75	187.469	196.373	307.419	60.149	75.02	70.312	43.144	90.07	70.045	77.504	68.734	75.443
505	64.596	83.8	110.034	115.286	147.009	102.627	87.475	217.429	216.341	219.951	246.135	145.111	206.259	225.371	328.578	49.457	77.146	70.055	45.086	93.08	70.524	85.64	86.69	76.089
510	67.832	96.332	116	126.906	113.916	99.158	90.229	253.486	187.204	255.133	250.484	162.336	220.104	262.879	335.482	71.11	93.101	70.595	57.312	88.812	71.308	73.233	87.653	75.731
515	48.661	89.4	110.62	96.658	80.126	85.331	75.736	241.148	224.238	237.552	231.326	205.635	215.905	258.394	326.188	58.564	63.581	59.244	31.587	66.92	56.158	61.689	55.817	63.229
520	69.646	100.55	125.984	117.625	150.631	106.192	87.127	217.586	203.211	232.124	216.759	170.156	213.024	215.396	328.677	77.692	58.084	72.669	40.756	93.479	80.112	83.038	64.78	79.319
525	74.277	84.329	110.086	122.924	128.143	77.427	73.924	213.8	249.089	234.592	208.223	196.812	217.215	240.593	312.585	54.86	59.408	58.103	41.499	78.726	68.393	72.316	63.547	67.759
530	60.41	85.993	90.88	98.306	126.521	104.127	62.461	244.642	275.735	228.049	234.465	227.418	251.281	262.672	342.134	57.521	52.095	55.989	44.8	76.169	84.019	85.796	70.516	73.377
535	54.018	83.961	110.774	113.881	132.639	91.218	84.961	221.617	219.347	215.084	222.024	200.562	195.816	238.818	317.471	73.204	64.883	74.408	59.893	89.008	89.087	91.779	89.908	80.869
540	71.807	101.579	119.653	130.384	202.841	108.009	77.051	241.665	306.599	247.399	250.353	172.615	248.098	257.722	363.738	61.917	72.045	73.364	63.762	100.363	86.5	82.65	75.66	85.601
545	73.248	98.722	124.728	123.906	200.891	90.263	85.084	218.686	243.259	243.289	221.691	138.107	200.035	226.176	318.08	42.576	60.679	54.341	57.405	86.047	68.357	77.407	64.965	75.296
550	62.585	91.861	107.134	118.058	142.471	82.735	77.468	254.758	243.579	244.338	247.202	171.582	232.659	266.16	357.425	63.808	83.632	82.507	87.793	114.691	94.623	100.348	69.831	99.966
555	74.191	118.532	115.084	122.197	139.916	101.848	91.124	249.453	251.531	282.268	237.118	202.029	245.956	256.371	346.403	58.485	59.135	80.677	77.627	97.185	86.255	91.393	74.337	87.093
560	71.305	98.636	116.075	112.526	185.025	96.424	89.055	254.24	214.293	265.358	239.217	173.89	244.734	235.119	362.39	76.756	77.637	83.553	69.219	99.315	95.112	100.338	72.618	89.585
565	77.408	92.207	114.787	108.416	137.278	96.946	110.768	255.361	215.619	265.378	258.801	167.238	260.03	238.564	401.673	85.71	95.014	77.283	70.844	77.988	87.374	90.352	62.905	78.176
570	68.913	92.518	133.78	117.899	173.572	102.969	111.149	251.384	248.49	295.283	262.924	201.344	242.538	241.654	408.871	71.997	68.132	83.652	81.847	91.031	95.225	106.008	74.533	77.517
575	63.093	81.49	114.308	101.886	117.74	80.068	84.892	244.806	267.483	285.231	257.573	177.267	258.55	272.25	405.148	64.085	60.171	79.128	77.062	94.644	87.02	88.62	67.621	77.862
580	79.099	68.361	135.737	126.777	126.757	94.291	80.917	243.695	250.422	268.222	261.271	203.607	243.287	259.176	399.904	59.597	72.204	78.012	82.281	98.61	82.684	103.625	87.464	70.931
585	70.552	83.668	108.269	115	107.891	96.718	71.634	277.629	208.708	281.086	255.423	237.058	264.51	259.029	412.861	79.582	79.185	85.603	72.443	112.059	94.427	129.137	81.431	94.14
590	79.939	111.311	129.986	112.65	144.244	109.39	104.533	251.791	287.007	276.653	252.761	196.349	267.663	270.241	370.381	53.097	64.26	63.387	56.989	87.834	71.922	105.56	57.763	70.318
595	71.952	110.607	139.503	136.249	112.177	106.884	91.797	264.415	297.585	296.43	264.786	217.037	280.128	288.785	406.976	62.161	82.978	73.666	56.929	86.878	85.225	104.315	76.53	85.378
600	60.194	81.532	120.156	117.767	145.513	76.348	83.377	276.241	278.932	304.133	256.123	208.033	288.565	259.881	392.904	64.64	82.763	72.411	57.601	95.284	89.758	108.428	68.452	80.095

## Sheet: MATCAP1, dY-MTs
Time (s)	Change in ΔC2-Fab fluorescence intensity
	1	2	3	4	5	6	7	8	9	10	11	12	13	14	15	16	17	18	19	20	21	22	23	24
0	0	0	0	0	0	0	0	0	0	0	0	0	0	0	0	0	0	0	0	0	0	0	0	0
5	-7.478	-13.664	-8.462	-5.866	-11.312	-13.723	-4.927	-19.904	-4.941	-13.618	-4.689	-7.185	0.104	-2.734	-7.771	-10.356	-2.267	0.825	-5.861	-0.72	-1.382	-0.44	-5.03	-4.947
10	-1.127	-9.771	-1.707	-3.781	-8.317	10.387	8.599	-10.251	4.71	-1.363	0.863	-6.751	-4.031	-5.782	-10.601	-12.473	-0.848	-9.49	-8.528	-3.445	-4.236	-7.51	-4.843	-5.606
15	3.554	-6.111	1.322	9.176	-2.022	14.637	2.601	0.282	10.023	-4.213	4.335	-2.285	2.829	1.479	-3.331	-1.634	3.377	5.506	-1.062	0.776	9.628	0.952	2.472	-0.635
20	0.499	-11.843	3.588	3.063	-1.306	-1.979	2.757	-11.913	3.567	0.571	0.229	-8.872	-3.989	-1.087	-10.562	-10.091	-0.104	-4.158	-4.637	-0.78	6.971	-3.057	-5.367	-6.544
25	-4.206	-14.448	5.49	-1.472	1.961	-5.187	2.262	-18.078	-5.272	0.709	-1.792	-11.431	-6.26	-4.464	-11.564	-11.82	-7.766	-8.719	-8.612	-7.04	0.145	-8.306	-3.649	-9.434
30	6.185	-4.724	13.838	17.889	10.696	4.473	16.65	0.068	10.029	8.583	9.91	-5.09	0.662	-0.594	-6.7	-5.233	4.887	1.68	0.904	0.616	4.261	3.138	8.409	2.019
35	-0.179	-0.704	15.279	24.335	15.344	2.6	24.169	-9.69	5.617	13.124	6.398	-7.451	1.478	6.047	3.628	4.37	7.448	2.201	-0.485	4.506	9.146	10.582	4.332	1.795
40	11.732	-7.233	16.361	41.58	18.331	0.366	32.189	-4.032	2.957	10.088	3.681	-4.373	5	9.078	-1.33	-1.884	5.148	3.773	3.192	7.625	12.492	9.052	8.611	4.676
45	14.585	-4.071	25.438	30.082	22.157	4.024	33.181	7.099	18.315	14.607	5.821	1.576	7.246	6.781	1.457	-2.852	3.191	4.968	4.607	6.052	11.506	9.929	8.977	7.017
50	12.219	-6.323	13.915	23.111	21.146	5.665	28.962	7.741	15.521	7.298	-0.109	-8.993	1.94	-1.41	-11	-8.507	1.099	2.054	-5.171	-2.399	0.832	3.931	6.637	-3.878
55	10.216	-1.17	13.77	25.131	27.851	10.766	36.252	5.438	17.381	6.066	2.466	1.811	9.578	8.024	0.465	7.814	12.827	7.195	7.791	9.919	17.948	21.231	18.861	10.556
60	21.42	13.381	27.402	35.452	33.005	15.192	49.691	13.281	25.989	23.298	10.39	-4.865	-2.424	1.919	-5.296	-4.356	5.549	-1.555	-0.808	1.348	8.822	3.639	7.664	-2.664
65	27.131	12.744	17.979	19.435	23.741	10.284	42.498	1.617	19.61	24.37	12.912	-2.254	4.844	6.14	5.822	6.641	9.447	-0.297	5.763	8.472	16.949	8.113	13.777	3.408
70	22.686	5	19.965	28.097	25.619	6.7	29.948	6.327	20.242	11.352	-3.553	3.642	13.144	11.662	12.405	6.605	17.073	10.077	9.721	14.179	25.655	9.373	15.795	8.236
75	9.537	7.668	11.247	24.807	17.073	-2.304	33.655	8.016	24.435	12.777	1.455	3.905	9.249	8.861	0.937	-4.128	9.298	5.384	2.961	6.929	18.351	8.582	4.348	4.477
80	19.425	7.477	13.277	20.469	22.939	15.277	27.979	14.321	39.116	13.619	7.142	1.822	7.962	7.713	9.298	2.163	14.921	3.584	8.558	9.196	18.301	16.056	11.184	7.986
85	28.297	15.883	10.888	42.327	40.954	36.234	49.035	24.013	44.277	25.238	19.463	4.49	16.762	12.216	7.963	11.152	17.374	5.693	13.621	11.824	15.389	11.303	11.707	9.119
90	27.308	10.598	14.47	31.494	27.324	31.871	35.321	15.691	46.701	24.945	11.599	-3.568	11.941	6.145	3.075	5.365	15.749	1.498	6.515	4.739	13.132	4.786	10.018	2.317
95	34.018	23.908	27.99	42.236	40.32	61.949	62.136	34.008	50.159	33.533	14.63	-1.286	10.24	13.343	5.113	6.995	16.083	2.687	4.234	8.299	18.003	7.391	7.614	-2.606
100	35.881	17.565	14.445	38.017	29.018	26.897	46.309	25.302	21.993	25.695	11.614	7.333	14.626	22.608	17.058	18.496	28.334	8.245	14.69	14.888	27.409	14.864	18.978	11.291
105	34.002	23.316	37.956	51.114	33.399	53.478	59.172	29.476	32.025	26.673	23.903	8.264	18.558	20.355	20.113	14.149	22.338	13.764	17.157	13.328	25.729	17.227	17.046	14.026
110	23.37	31.812	23.456	41.73	36.423	45.216	75.957	30.307	34.084	17.216	24.138	-1.055	10.674	9.802	9.561	8.039	7.762	3.397	8.745	6.99	17.661	6.485	6.629	7.181
115	24.204	24.11	29.711	45.619	39.835	45.127	67.703	32.479	28.038	17.458	23.121	-1.036	13.839	11.448	10.566	10.905	13.095	4.5	6.496	8.901	17.335	11.602	8.808	5.866
120	45.958	32.463	35.027	53.048	54.729	47.314	72.729	22.877	51.594	25.835	24.941	-1.707	9.324	11.568	13.095	11.094	24.843	6.674	14.337	5.774	20.122	13.299	12.667	-1.086
125	50.083	26.002	32.34	28.131	42.02	19.935	66.96	37.885	47.601	15.392	33.732	-4.732	10.595	2.197	3.467	8.181	18.484	-3.179	0.844	2.989	21.919	2.263	9.77	-6.53
130	60.328	41.969	50.931	56.813	60.368	43.539	106.386	52.013	70.267	37.424	36.705	-4.475	7.306	8.785	-3.671	1.027	14.159	-5.353	4.39	7.114	21.191	16.308	7.684	-1.442
135	63.637	49.351	45.665	57.358	54.826	64.122	101.367	32.478	65.05	38.579	37.696	9.019	23.692	32.554	18.369	24.694	29.254	14.897	25.558	19.505	34.002	29.745	20.949	10.294
140	52.577	24.513	28.047	43.656	46.293	54.829	89.196	39.714	74.281	50.158	30.81	3.797	15.749	20.015	16.96	17.491	24.647	1.752	19.951	11.712	23.321	16.213	18.267	5.501
145	65.128	46.515	37.509	53.366	77.15	48.328	116.551	55.606	77.986	49.17	41.65	5.318	21.119	28.178	15.715	14.717	29.818	9.615	22.67	9.484	22.364	22.38	23.297	13.513
150	59.749	63.16	48.756	55.173	70.879	43.054	123.531	87.364	82.002	49.366	46.967	10.518	27.828	32.105	19.374	21.056	33.614	14.533	25.596	12.547	31.004	30.176	27.617	13.334
155	56.096	62.357	60.363	67.108	77.809	51.124	123.702	104.595	81.914	53.382	44.831	3.221	19.505	20.734	18.879	7.811	30.12	4.252	23.127	9.918	14.196	22.655	20.644	14.806
160	49.956	39.866	36.677	60.534	84.923	42.731	100.738	68.162	71.413	37.292	35.417	3.785	12.565	16.569	11.029	14.897	17.749	0.292	14.641	4.79	18.088	13.833	10.996	6.239
165	51.128	58.749	56.161	66.236	92.481	57.417	97.398	64.566	81.202	65.931	50.125	13.433	18.671	29.514	19.208	11.902	26.349	12.191	17.646	18.932	35.648	22.819	16.897	8.546
170	56.406	62.329	51.42	58.159	93.952	42.529	88.321	60.421	83.025	43.797	33.013	17.744	26.47	31.043	35.347	26.125	39.998	17.758	24.905	25.54	34.179	35.053	28.122	14.807
175	68.365	88.461	62.75	91.648	106.857	54.541	108.997	73.336	102.707	57.619	55.428	12.383	25.896	28.583	22.29	25.108	41.6	12.724	19.033	18.644	39.776	37.197	25.096	17.926
180	58.609	49.018	46.747	76.96	75.203	51.005	100.191	63.113	83.308	67.372	41.635	2.841	8.637	23.938	22.275	11.109	30.805	3.659	13.352	7.599	23.229	16.039	7.66	14.506
185	61.495	77.702	38.427	61.898	84.666	50.234	106.778	68.348	75.623	55.995	50.648	-0.179	12.689	26.564	16.853	8.924	34.507	8.037	21.324	15.054	32.079	14.242	16.003	14.58
190	59.133	59.644	62.656	79.355	86.674	51.628	105.827	78.256	71.63	47.128	53.538	0.619	19.529	21.065	16.324	7.437	30.843	7.609	21.886	7.074	30.879	14.974	23.741	10.685
195	53.279	85.082	57.006	94.423	101.644	62.438	109.518	54.082	77.725	76.416	43.314	12.26	28.511	41.751	32.894	22.557	46.877	17.229	25.266	22.171	37.544	31.705	32.641	28.115
200	55.843	88.947	75.797	99.406	115.3	86.391	106.766	78.022	101.376	77.256	60.607	10.419	22.47	33.059	20.199	11.294	40.032	14.771	18.992	14.93	34.034	25.396	31.923	20.217
205	82.99	86.379	75.084	99.259	114.252	79.478	120.762	72.687	127.199	88.168	67.161	11.626	23.149	25.731	20.281	13.337	30.407	9.809	17.317	13.099	25.853	23.69	18.278	18.072
210	72.882	76.343	93.127	110.616	99.6	77.478	117.33	89.892	144.084	87.248	68.208	17.344	19.343	40.586	19.65	22.025	37.674	13.983	23.742	13.435	30.334	31.14	19.205	28.139
215	68.891	91.024	78.429	109.114	106.564	81.96	130.556	76.498	119.864	63.637	59.468	10.529	19.407	29.19	14.662	11.035	28.337	7.752	20.949	11.792	37.875	18.359	18.987	9.043
220	85.286	89.166	84.631	122.429	117.657	95.216	147.363	81.748	145.084	79.034	73.476	3.367	16.206	31.437	8.237	4.835	29.161	8.945	24.01	11.545	32.703	21.555	11.241	13.012
225	95.02	80.131	74.297	108.452	105.641	100.925	167.32	94.544	157.601	63.875	75.878	9.351	28.086	41.356	17.806	25.426	37.899	13.472	28.188	17.588	45.963	32.449	19.58	23.415
230	89.329	94.876	78.809	122.659	123.042	89.827	159.459	93.781	151.655	88.923	65.087	17.076	39.521	33.318	23.323	23.684	49.496	18.941	33.025	23.548	52.14	37.808	26.236	31.528
235	97.368	105.152	92.193	141.67	114.232	111.81	176.62	92.694	176.485	102.436	83.664	2.874	27.348	28.876	16.391	11.615	25.469	6.103	17.382	12.211	31.185	28.468	23.752	15.671
240	91.133	104.624	75.195	135.352	118.813	124.056	165.693	83.108	141.458	91.41	73.29	29.144	38.561	59.979	40.339	27.173	56.153	28.832	41.685	29.218	55.819	50.98	37.237	39.592
245	87.355	85.556	65.2	117.716	122.003	116.86	145.4	77.045	125.943	85.561	67.442	11.966	25.385	42.233	29.262	22.167	33.239	11.571	13.531	19.134	36.178	30.999	29.087	24.287
250	99.004	106.673	62.681	133.795	107.714	107.916	197.757	94.544	173.392	92.913	81.554	16.297	33.362	42.775	31.613	19.47	40.369	17.533	25.104	24.842	46.652	38.222	30.439	26.277
255	103.355	119.513	95.309	153.466	104.69	125.169	166.932	106.116	161.803	113.03	84.039	14.515	33.179	48.797	37.296	21.81	47.638	16.103	30.854	23.564	54.466	41.435	40.23	32.439
260	114.374	105.947	99.131	143.378	130.205	125.64	192.967	102.364	169.072	87.965	90.707	15.544	27.525	40.557	30.315	15.388	30.386	9.418	23.747	21.725	45.316	28.423	36.029	21.773
265	99.66	95.458	82.897	118.645	115.219	116.998	179.575	98.219	162.036	87.743	90.696	30.856	39.204	47.885	39.412	22.797	62.703	20.216	38.713	33.903	57.726	36.967	38.188	17.912
270	97.006	87.132	81.884	137.063	114.13	117.314	171.82	108.392	154.701	77.747	84.565	14.688	31.257	46.023	35.224	31.054	49.954	21.878	29.637	26.469	38.72	30.304	28.889	11.719
275	109.688	102.002	73.388	144.838	132.547	118.637	186.191	94.521	143.295	86.513	66.867	14.915	28.175	48.441	37.657	27.438	42.609	14	31.246	24.504	41.813	36.218	29.476	28.924
280	129.855	119.636	96.877	158.511	143.956	127.021	178.608	106.627	159.263	114.691	88.28	26.89	40.782	63.624	53.596	32.074	52.024	29.756	49.041	27.531	56.815	59.815	47.224	42.661
285	123.71	95.758	82.143	145.574	130.375	121.586	183.926	99.384	151.038	117.156	79.952	21.595	40.36	61.319	51.848	23.469	50.334	33.659	39.814	23.213	54.364	47.246	35.603	50.11
290	141.052	137.574	110.879	182.426	157.994	117.548	211.398	132.971	141.227	127.432	102.18	26.211	46.014	71.836	48.971	37.26	59.229	30.006	54.023	33.932	63.777	62.496	47.045	48.804
295	138.199	112.913	99.222	164.955	129.963	108.155	209.754	125.797	163.113	102.547	105.876	22.728	49.839	66.336	46.629	34.449	68.635	23.073	47.475	31.495	57.67	61.296	39.476	35.47
300	131.079	114.804	112.372	168.307	125.886	113.096	206.363	124.922	153.862	97.344	82.258	23.731	45.886	72.312	53.553	50.459	56.436	34.22	50.35	34.727	72.252	62.999	49.676	41.37
305	138.894	115.418	89.731	174.889	131.578	112.745	212.627	111.157	128.104	81.246	83.717	27.829	39.753	62.844	44.556	30.129	59.093	24.355	43.209	27.503	56.332	53.535	35.016	35.287
310	130.861	146.015	94.229	147.526	143.196	141.181	218.071	123.681	166.653	114.358	99.924	36.521	52.409	69.756	61.996	48.33	67.808	39.302	58.461	40.531	75.169	63.372	53.264	59.332
315	145.725	137.43	86.72	155.994	141.873	152.031	218.7	123.06	169.091	114.094	87.195	29.635	50.569	62.74	54.234	37.021	69.857	24.945	52.404	33.599	77.891	61.501	42.814	49.621
320	162.491	149.217	119.545	147.219	169.452	157.998	244.623	146.583	190.111	136.615	89.576	23.296	41.014	58.2	43.332	22.254	62.886	22.117	33.468	27.859	47.912	49.73	35.096	25.615
325	167.249	134.479	104.577	153.915	147.234	140.529	226.794	124.547	169.222	112.464	88.675	31.483	46.374	68.307	48.803	40.85	66.815	35.47	51.297	35.319	68.784	58.705	46.379	62.138
330	179.844	124.417	102.52	159.759	185.985	155.595	226.33	158.003	185.428	124.733	99.436	17.405	38.748	64.297	47.748	32.453	58.993	26.397	45.215	34.842	54.665	52.172	55.43	52.58
335	181.324	123.649	97.268	149.901	177.472	144.853	232.123	141.099	153.66	117.024	86.267	40.936	58.377	82.999	56.381	39.553	64.941	40.063	68.552	48.255	85.331	63.915	53.759	56.592
340	164.299	140.149	110.829	146	189.005	154.494	245.084	133.227	172.179	136.166	96.764	31.529	49.972	75.968	61.68	45.416	64.333	28.979	66.249	37.547	78.75	64.939	62.866	44.575
345	193.299	140.795	139.029	151.213	173.031	162.277	289.509	165.13	177.267	128.893	108.472	31.807	47.906	75.204	54.653	37.357	65.811	29.134	49.758	26.267	71.779	70.354	56.266	40.06
350	167.61	155.011	134.563	144.784	175.963	154.373	257.644	158.433	161.451	128.743	99.328	27.998	37.558	67.538	42.048	50.764	59.39	19.243	54.842	30.29	73.154	61.21	57.373	35.673
355	177.824	167.977	130.04	183.139	184.148	162.736	280.715	181.792	194.85	109.122	117.463	43.544	61.402	84.443	69.806	60.087	68.001	38.815	71.807	42.35	71.453	68.998	52.175	66.33
360	150.97	158.753	120.381	159.858	145.507	175.113	257.556	184.153	160.533	115.769	113.709	26.311	36.627	67.562	53.352	41.572	63.117	29.237	55.699	29.278	65.984	43.527	43.709	38.169
365	192.872	174.581	134.306	191.398	177.439	178.244	288.462	196.516	199.367	160.386	120.817	28.117	39.744	66.233	52.944	45.007	70.073	24.718	45.619	32.882	65.04	61.092	46.564	54.461
370	169.351	169.066	111.525	173.972	172.932	184.077	253.165	161.387	157.088	130.114	127.652	32.716	47.145	81.312	63.223	53.714	83.775	29.823	53.106	39.701	87.253	71.092	67.1	55.091
375	197.191	173.417	139.713	186.011	191.622	205.391	278.004	175.298	175.943	159.03	134.965	38.895	52.335	93.647	79.628	51.674	98.329	43.317	58.571	51.028	77.952	74.218	56.106	46.15
380	206.25	189.148	129.872	179.679	201.102	213.518	303.049	186.735	183.975	182.076	126.299	36.528	40.3	72.798	71.09	50.502	79.851	19.01	43.87	30.08	76.901	67.831	45.065	47.675
385	200.462	181.517	120.256	143.517	195.02	173.663	302.441	177.576	186.775	142.254	99.81	43.922	55.844	83.963	87.481	62.103	65.311	31.212	57.908	46.818	89.462	69.191	57.388	55.981
390	169.364	184.353	129.693	166.602	186.544	162.693	286.353	158.667	185.292	144.569	109.893	40.462	55.407	85.404	97.213	67.894	75.032	43.416	56.39	50.293	77.023	75.743	61.092	68.203
395	186.359	176.53	138.356	167.642	214.595	164.068	283.86	185.789	198.773	143.106	136.294	39.583	67.604	88.157	92.898	68.318	90.591	40.346	65.37	52.702	74.554	73.462	68.472	73.136
400	188.311	174.926	118.431	148.937	188.723	146.888	265.651	174.211	158.088	139.112	120.214	36.071	52.629	85.783	71.446	73.984	87.21	41.327	57.133	45.848	84.611	68.557	72.829	60.551
405	193.794	178.843	131.231	170.702	181.492	158.511	292.367	180.467	194.369	145.563	143.499	33.273	37.919	83.49	63.913	59.172	76.516	36.897	44.157	43.704	74.627	64.181	58.69	52.065
410	205.604	192.156	152.815	207.835	219.267	200.799	315.25	188.635	184.215	171.228	163.075	34.101	46.931	89.283	77.481	70.859	81.751	43.773	47.37	48.014	80.256	72.327	69.474	61.847
415	211.525	192.381	158.084	205.767	244.685	209.581	321.33	192.459	183.721	157.951	153.453	33.062	39.224	77.729	58.22	46.625	76.499	32.909	44.709	37.82	70.851	52.847	64.568	62.821
420	209.683	204.486	166.484	181.511	229.238	169.349	302.495	203.241	184.07	183.557	153.732	42.81	52.947	90.852	75.496	63.869	96.429	40.594	55.004	43.754	85.884	73.471	64.21	69.071
425	188.351	180.497	146.72	176.457	184.333	157.691	281.212	180.15	173.952	166.016	156.755	31.218	50.742	76.016	67.152	62.511	83.668	45.456	52.928	36.32	70.476	71.569	64.329	66.262
430	210.213	187.859	148.131	194.685	179.441	170.991	287.085	216.214	202.569	185.911	152.717	56.974	65.601	94.796	76.456	69.239	86.595	57.97	67.546	54.27	95.221	98.441	75.1	83.952
435	202.03	167.629	143.536	178.784	191.644	192.199	281.33	184.888	178.637	150.625	154.229	61.282	66.089	100.187	87.994	77.173	88.329	60.722	67.464	60.414	101.322	86.535	75.608	83.458
440	221.844	187.927	154.063	196.884	222.639	200.485	311.787	219.868	177.941	174.701	178.153	50.87	60.725	89.233	85.208	58.888	65.954	49.544	57.666	64.564	91.426	71.125	66.506	75.811
445	231.371	234.946	168.554	199.313	236.43	213.888	326.46	231.362	209.93	166.607	151.7	43.767	63.158	96.058	86.152	45.955	80.458	52.098	65.782	63.208	96.009	72.844	60.82	66.463
450	200.746	193.822	158.188	192.903	213.08	179.363	303.504	228.259	234.419	208.116	140.483	47.501	59.391	112.781	88.723	63.785	84.42	47.97	75.225	58.917	90.69	89.54	73.404	87.99
455	212.394	219.032	170.304	218.724	216.663	193.829	292.422	219.315	233.059	209.106	163.461	43.338	54.38	96.823	79.823	64.173	79.288	46.384	62.184	56.628	83.954	72.175	70.766	81.565
460	212.595	205.133	160.013	220.756	212.128	179.916	288.837	200.922	209.852	178.992	152.592	53.779	69.678	119.082	86.594	74.632	111.66	62.405	76.012	66.084	101.625	83.158	78.504	81.434
465	212.446	222.524	185.811	242.435	232.419	184.085	359.424	238.8	246.007	209.835	180.681	51.932	66.598	109.885	87.186	86.727	111.612	45.897	52.432	60.59	103.354	89.349	65.366	58
470	225.38	220.712	172.756	215.21	258.183	210.827	382.67	251.418	228	204.212	167.024	51.039	67.572	102.82	100.89	81.666	95.461	58.002	64.458	63.13	104.971	97.944	78.393	67.062
475	225.323	218.807	170.368	217.122	278.031	219.494	371.339	246.301	244.301	228.482	164.083	51.121	62.122	106.054	83.631	70.205	97.447	70.418	71.665	55.266	111.522	95.113	73.928	73.614
480	224.995	224.133	183.415	217.716	232.395	218.89	367.212	254.087	241.9	226.739	178.5	41.88	62.252	105.23	70.358	59.625	93.947	66.245	57.697	49.122	95.699	86.332	45.842	45.112
485	203.002	210.729	172.581	212.827	214.904	196.244	339.221	214	228.945	220.943	151.28	56.097	81.805	130.625	109.084	86.658	108.438	79.239	95.296	63.276	125.216	121.627	73.888	76.301
490	225.205	259.401	174.388	239.736	258.031	267.551	378.61	248.966	236.637	199.731	172.396	58.663	81.105	130.648	104.127	78.891	113.829	74.964	78.586	66.696	116.289	121.613	61.745	62.079
495	205.622	251.48	164.763	211.503	242.705	229.747	365.809	227.7	234.914	192.827	154.22	43.461	65.019	114.266	96.906	64.906	96.627	62.418	74.466	53.734	114.714	92.211	68.861	75.329
500	210.286	244.349	182.895	226.415	281.888	208.548	360.903	225.288	237.961	192.026	149.47	45.606	67.356	114.372	94.601	64.841	97.682	60.218	77.905	58.123	115.55	89.452	62.405	76.725
505	241.954	259.153	164.895	226.818	277.254	241.344	395.842	256.224	227.331	208.683	162.379	46.779	71.72	112.453	83.046	67.308	104.739	60.26	63.105	57.38	117.761	103.907	74.926	60.859
510	231.838	256.07	202.552	213.872	303.809	238.185	393.691	244.425	255.168	196.402	180.535	47.99	66.105	112.351	76.032	64.053	92.648	53.882	63.26	54.086	105.41	83.336	58.579	61.761
515	213.461	267.334	189.429	208.761	274.948	214.56	390.886	249.427	245.959	190.573	176.664	73.291	83.49	128.733	104.52	85.411	120.458	77.138	73.817	72.48	131.696	113.109	88.55	93.645
520	251.392	295.477	186.254	254.17	287.743	240.143	420.587	255.219	289.324	203.589	209.184	61.936	81.929	118.759	89.394	94.502	111.244	71.706	79.065	67.51	106.806	108.233	91.707	82.191
525	229.954	278.376	220.288	227.739	278.141	249.974	436.87	239.125	268.515	197.779	177.709	64.822	70.76	118.968	85.15	83.05	103.666	67.676	82.609	59.391	99.985	95.708	83.287	82.336
530	217.069	245.206	188.89	219.489	295.736	215.663	398.469	237.963	251.297	176.452	195.599	58.352	68.75	107.28	86.519	86.753	103.342	72.346	78.714	64.875	108.75	100.948	78.68	78.587
535	235.309	272.513	203.713	237.099	300.602	201.108	403.301	245.133	244.043	192.992	204.017	64.452	83.586	130.471	110.198	85.225	120.756	70.477	99.676	72.211	107.547	107.06	77.301	84.224
540	237.794	275.875	188.54	245.054	306.274	244.415	396.524	272.581	262.648	173.701	197.02	56.581	85.368	124.759	99.205	83.339	112.659	79.779	88.178	72.593	100	100.645	79.481	66.16
545	269.578	297.996	217.522	268.926	322.34	244.326	437.96	279.763	281.601	208.478	199.635	66.564	89.042	148.126	108.581	78.84	117.228	86.477	90.388	76.045	115.243	107.816	73.671	90.723
550	221.875	297.402	200.643	277.46	303.831	239.544	385.582	259.726	232.764	194.212	190.229	69.909	85.639	135.469	124.589	89.079	126.523	80.819	101.917	80.987	109.248	101.645	77.59	95.985
555	264.495	262.169	209.268	266.94	309.837	243.288	404.038	272.768	289.184	219.533	202.757	57.088	72.657	123.038	98.986	76.304	100.061	63.241	83.891	60.735	89.235	92.012	76.912	72.573
560	253.216	287.43	218.125	252.849	300.044	247.78	399.957	284.646	280.657	221.561	203.195	67.37	96.219	134.443	106.485	106.542	135.1	76.823	103.979	80.058	124.817	115.011	98.294	95.281
565	268.669	287.052	206.834	264.548	344.606	254.595	403.747	267.98	287.208	217.801	204.392	61.653	80.603	128.66	110.81	84.344	120.314	86.365	100.88	80.191	117.081	107.97	69.554	83.73
570	231.055	274.818	170.438	245.102	332.615	251.75	361.141	251.54	276.617	194.048	214.011	67.014	85.438	138.425	136.352	107.156	130.441	89.294	107.21	92.513	126.983	124.029	86.45	93.334
575	221.359	266.524	187.688	263.841	331.899	245.555	382.847	264.643	288.533	205.975	211.783	74.084	95.131	141.741	127.142	99.083	149.839	106.832	112.947	89.142	116.69	99.558	77.153	101.752
580	237.041	264.334	189.663	230.19	332.445	219.49	373.188	262.174	228.902	193.839	208.764	73.228	88.844	135.066	107.715	78.763	119.104	96.172	88.865	67.775	127.197	100.934	77.535	95.535
585	263.637	281.909	195.302	268.477	327.721	268.541	403.209	280.783	271.106	237.116	215.962	59.572	87.814	143.703	106.667	82.857	127.011	83.701	87.252	77.465	126.726	118.349	93.882	94.972
590	286.905	324.687	211.675	299.523	356.108	267.44	417.304	333.971	322.846	241.282	249.963	69.261	106.6	155.602	120.252	94.199	144.23	72.678	95.655	91.73	144.866	122.35	118.298	117.997
595	284.617	321.015	222.934	332.196	383.311	263.995	452.089	335.712	329.621	242.715	255.235	67.863	91.161	132.358	115.882	89.846	120.691	51.638	77.261	67.22	127.233	114.586	99.29	86.176
600	285.209	331.887	224.656	307.645	366.633	248.885	419.7	284.523	329.428	204.308	236.491	72.132	101.079	147.95	107.269	92.014	125.953	78.157	89.266	77.603	127.601	121.205	98.123	88.327
