# Supplementary material for: MATCAP1 preferentially binds an expanded tubulin conformation to generate detyrosinated and ΔC2 α-tubulin
Source: EMBO J. 2026 Apr 13;45(12):4257–82. doi: 10.1038/s44318-026-00772-6 (PMC13269789; doi:10.1038/s44318-026-00772-6)
Supplement: Supplementary file 6 — Source data Fig. 5 [file 44318_2026_772_MOESM6_ESM.zip]

Archive with 58 entries (49 files):
- source data_Figure 5/
- __MACOSX/._source data_Figure 5
- source data_Figure 5/5G/
- __MACOSX/source data_Figure 5/._5G
- source data_Figure 5/5A/
- __MACOSX/source data_Figure 5/._5A
- source data_Figure 5/5F/
- __MACOSX/source data_Figure 5/._5F
- source data_Figure 5/5H/
- __MACOSX/source data_Figure 5/._5H
- source data_Figure 5/5C/
- __MACOSX/source data_Figure 5/._5C
- source data_Figure 5/5D/
- __MACOSX/source data_Figure 5/._5D
- source data_Figure 5/5E/
- __MACOSX/source data_Figure 5/._5E
- source data_Figure 5/5B/
- __MACOSX/source data_Figure 5/._5B
- source data_Figure 5/5G/image_with ATP, KIF5C_merge.tif
- __MACOSX/source data_Figure 5/5G/._image_with ATP, KIF5C_merge.tif
- source data_Figure 5/5G/image_with no KIF5C_merge.tif
- __MACOSX/source data_Figure 5/5G/._image_with no KIF5C_merge.tif
- source data_Figure 5/5G/README.txt
- __MACOSX/source data_Figure 5/5G/._README.txt
- source data_Figure 5/5G/image_with ADP, KIF5C_merge.tif
- __MACOSX/source data_Figure 5/5G/._image_with ADP, KIF5C_merge.tif
- source data_Figure 5/5A/MATCAP1 kymograph_on GMPCPP-MTs.tif
- __MACOSX/source data_Figure 5/5A/._MATCAP1 kymograph_on GMPCPP-MTs.tif
- source data_Figure 5/5A/MATCAP1 kymograph_on GDP-MTs.tif
- __MACOSX/source data_Figure 5/5A/._MATCAP1 kymograph_on GDP-MTs.tif
- source data_Figure 5/5A/README.txt
- __MACOSX/source data_Figure 5/5A/._README.txt
- source data_Figure 5/5F/Fluor intensity of MATCAP1 on Taxol-, or PelA-GDP-MTs.xlsx
- __MACOSX/source data_Figure 5/5F/._Fluor intensity of MATCAP1 on Taxol-, or PelA-GDP-MTs.xlsx
- source data_Figure 5/5H/Fluor intensity of MATCAP1 on GDP-Y-MTs with KIF5C.xlsx
- __MACOSX/source data_Figure 5/5H/._Fluor intensity of MATCAP1 on GDP-Y-MTs with KIF5C.xlsx
- source data_Figure 5/5C/image_on GDP-MTs with DMSO_merge.tif
- __MACOSX/source data_Figure 5/5C/._image_on GDP-MTs with DMSO_merge.tif
- source data_Figure 5/5C/README.txt
- __MACOSX/source data_Figure 5/5C/._README.txt
- source data_Figure 5/5C/image_on GDP-MTs with Taxol_merge.tif
- __MACOSX/source data_Figure 5/5C/._image_on GDP-MTs with Taxol_merge.tif
- source data_Figure 5/5C/image_on GMPCPP-MTs with DMSO_merge.tif
- __MACOSX/source data_Figure 5/5C/._image_on GMPCPP-MTs with DMSO_merge.tif
- source data_Figure 5/5D/Fluor intensity of MATCAP1 on GDP-, or GMPCPP-MTs.xlsx
- __MACOSX/source data_Figure 5/5D/._Fluor intensity of MATCAP1 on GDP-, or GMPCPP-MTs.xlsx
- source data_Figure 5/5E/image_E281Q on Taxol-Y-MTs_merge.tif
- __MACOSX/source data_Figure 5/5E/._image_E281Q on Taxol-Y-MTs_merge.tif
- source data_Figure 5/5E/image_E281Q on PelA-Y-MTs_merge.tif
- __MACOSX/source data_Figure 5/5E/._image_E281Q on PelA-Y-MTs_merge.tif
- source data_Figure 5/5E/image_WT on PelA-Y-MTs_merge.tif
- __MACOSX/source data_Figure 5/5E/._image_WT on PelA-Y-MTs_merge.tif
- source data_Figure 5/5E/README.txt
- __MACOSX/source data_Figure 5/5E/._README.txt
- source data_Figure 5/5E/image_WT on Taxol-Y-MTs_merge.tif
- __MACOSX/source data_Figure 5/5E/._image_WT on Taxol-Y-MTs_merge.tif
- source data_Figure 5/5B/MATCAP1 landing rate on GMPCPP- or GDP-MTs.xlsx
- __MACOSX/source data_Figure 5/5B/._MATCAP1 landing rate on GMPCPP- or GDP-MTs.xlsx
