# Supplementary material for: MATCAP1 preferentially binds an expanded tubulin conformation to generate detyrosinated and ΔC2 α-tubulin
Source: EMBO J. 2026 Apr 13;45(12):4257–82. doi: 10.1038/s44318-026-00772-6 (PMC13269789; doi:10.1038/s44318-026-00772-6)
Supplement: Supplementary file 6 — Source data Fig. 5 [file 44318_2026_772_MOESM6_ESM.zip › source data_Figure 5/5F/Fluor intensity of MATCAP1 on Taxol-, or PelA-GDP-MTs.xlsx]

## Sheet: Sheet1
WT on taxol-Y-MTs	WT on PelA-Y-MTs	E281Q on taxol-Y-MTs	E281Q on PelA-Y-MTs
687.082	47.63	579.366	262.445
601.629	131.261	637.767	415.935
720.145	85.388	290.963	360.107
855.863	232.649	415.962	409.057
749.31	132.355	691.85	192.984
704.02	170.23	428.475	204.284
793.718	102.404	622.479	162.435
556.687	215.942	686.912	263.065
570.844	200.114	799.845	220.891
522.417	202.535	645.281	163.663
798.592	264.062	558.79	219.622
556.89	111.63	624.124	298.105
527.055	201.414	523.929	256.218
873.315	213.565	789.302	141.324
791.992	243.179	561.954	170.566
382.003	268.596	643.737	383.738
432.878	180.769	590.541	291.243
475.807	174.838	631.787	402.607
546.003	267.377	508.538	267.545
409.707	263.46	481.067	340.043
817.416	139.689	515.308	188.192
468.852	107.028	542.37	108.125
681.112	57.64	345.028	41.154
630.874	59.991	428.478	89.832
760.259	146.802	749.312	200.098
874.55	272.429	477.295	209.926
937.676	232.824	700.256	203.408
822.3	234.991	980.962	207.221
709.289	146.9	712.937	179.679
792.418	175.666	667.656	204.601
526.257	187.884	596.801	171.204
652.362	151.534	524.407	227.726
760.847	246.721	748.182	287.127
591.218	136.244	585.976	148.345
568.102	132.051	769.804	244.69
549.125	168.043	693.604	218.755
638.34	98.033	648.552	258.71
936.641	151.652	617.511	327.284
557.278	188.57	1032.36	111.902
719.978	185.006	449.406	24.467
778.977	251.187	733.293	203.985
512.639	177.671	603.49	105.256
521.469	76.99	607.233	129.903
549.54	90.446	977.946	139.014
840.92	218.721	509.835	65.299
912.432	269.576	732.461	105.375
591.391	165.311	645.653	96.866
521.742	333.976	613.772	135.276
482.194	381.722	626.837	168.787
632.727	115.577	681.521	95.556
609.932	79.114	740.945	205.822
635.259	201.325		309.426
371.172	103.827		73.648
777.427	251.96		308.357
532.149	258.714		171.377
882.486	185.121		145.228
738.86	157.444		159.327
588.737	97.978		93.121
658.987	121.711
454.984	121.233
498.516	119.667
605.357	196.905
568.85	79.82
962.136	232.179
841.078	67.247
869.18	236.382
815.766	277.476
797.885	168.515
797.885	207.395
767.401	179.145
	111.161
