# Supplementary material for: MATCAP1 preferentially binds an expanded tubulin conformation to generate detyrosinated and ΔC2 α-tubulin
Source: EMBO J. 2026 Apr 13;45(12):4257–82. doi: 10.1038/s44318-026-00772-6 (PMC13269789; doi:10.1038/s44318-026-00772-6)
Supplement: Supplementary file 6 — Source data Fig. 5 [file 44318_2026_772_MOESM6_ESM.zip › source data_Figure 5/5H/Fluor intensity of MATCAP1 on GDP-Y-MTs with KIF5C.xlsx]

## Sheet: Sheet1
No 5C	100 nM 5C+ATP	100 nM 5C+ADP
153.402	369.287	169.236
211.814	513.302	112.075
158.959	274.6	129.441
135.234	431.399	152.118
212.438	572.354	94.255
214.01	333.997	391.525
181.452	232.336	233.336
176.232	336.644	43.365
102.322	323.822	78.014
195.306	255.086	74.067
31.626	322.397	120.833
196.035	432.498	3.257
68.093	464.725	280.502
129.113	322.612	73.348
173.608	210.358	246.823
233.912	213.688	87.184
252.493	439.216	160.176
116.013	410.21	205.16
160.015	267.063	80.204
220.767	460.973	121.246
203.266	437.074	110.639
27.165	523.41	104.038
156.25	397.851	139.621
139.299	243.735	61.407
227.656	326.738	74.086
142.598	280.39	161.892
122.684	361.506	113.812
81.437	467.641	144.073
41.934	492.051	135.408
100.229	329.261	157.723
362.714	283.482	228.752
109.973	266.051	172.389
67.657	324.961	147.175
94.883	184.531	158.493
124.151	773.391	216.798
128.759	106.818	144.545
124.324	461.399	91.884
182.232	352.229	83.808
388.427	670.719	164.438
101.862	474.469	120.367
214.946	223.783	93.589
234.606	181.832	117.145
339.784	289.166	132.746
113.147	292.132	127.359
199.649	335.627	116.868
47.933	398.186	192.092
33.334	278.124	200.753
10.125	540.532	294.716
139.8	352.128	207.627
294.043	184.465	124.784
89.306	496.188	157.072
185.058	226.945	154.967
72.262	420.152	141.055
166.359	270.342	158.166
164.905	503.92	153.592
212.915	212.233	73.118
181.858	223.459	272.578
169.871	285.963	145.294
196.791	503.025	73.568
171.057	657.984	42.37
187.182	462.608
154.073	282.747
120.054	324.561
125.477	394.009
115.498	354.253
113.582	360.167
132.863	253.086
45.462	130.383
102.074	481.379
83.4	368.173
109.584	362.116
105.504	266.603
196.908	267.464
128.91	248.581
143.553	301.543
40.046	247.788
138.818	134.468
28.244	247.397
132.286	332.481
118.169	456.237
129.218	320.664
140.034	278.141
79.712	222.938
115.642	357.299
80.158	355.478
110.538	325.928
116.142	442.368
60.78	365.2
	356.7
	302.495
	383.686
	374.094
	534.196
	411.675
	317.514
	304.107
	343.397
	348.576
	666.443
	278.535
