# Supplementary material for: MATCAP1 preferentially binds an expanded tubulin conformation to generate detyrosinated and ΔC2 α-tubulin
Source: EMBO J. 2026 Apr 13;45(12):4257–82. doi: 10.1038/s44318-026-00772-6 (PMC13269789; doi:10.1038/s44318-026-00772-6)
Supplement: Supplementary file 6 — Source data Fig. 5 [file 44318_2026_772_MOESM6_ESM.zip › source data_Figure 5/5D/Fluor intensity of MATCAP1 on GDP-, or GMPCPP-MTs.xlsx]

## Sheet: Sheet1
GDP-Y-MTs, DMSO	GDP-Y-MTs, Taxol	GMPCPP-Y-MTs, DMSO
750.981	2157.84	3031.33
820.598	2444.95	3953.49
561.548	2261.78	3324.64
931.223	1587	3544.58
1016.98	1602.06	4320.79
911.984	1787.35	3706.23
1040.85	2889.33	4009.7
848.927	2326.07	4492.22
1018.61	2285.8	4642.5
1304.68	2511.84	3622.41
1129.2	2016.22	3627.77
960.603	2000.1	4124.72
1126.73	1989.83	3739.3
1041.3	2686.18	3620.04
1016.21	1837.64	4085.84
971.015	2532.5	4654.04
786.472	1588.49	3810.12
587.963	1922.96	4117.09
902.136	2090.85	3512.4
992.249	2299.65	3576.04
913.902	2215.49	4737.25
804.917	1667.91	4238.24
1073.52	2048.05	3690.02
685.064	2320.8	3339.62
1034.52	2311.66	3474.53
849.018	2167.76	3490.23
941.159	2591.71	3288.39
1219.77	2138.56	3160.67
1415.22	2293.79	3576.88
1487.19	2361.19	3330.83
1288.98	2095.9	3240.18
1561.42	2060.43	2954.92
1208.71	2074.33	3269.66
1068.25	2173.23	2860.95
1448.47	1965.5	3105.67
1282.57	2017.19	2871.65
877.109	1633.4	2818.74
1307.57	1900.22	2721.13
1151.92	2043.51	2540.7
1472.86	1798.42	3210.57
1262.49	1654.57	2954.13
1208.95	1989	2965.06
1272.83	2322.84	2774.7
1265.11	1961.76	3258.34
1054.51	2029.54	3214.52
1535.49	2396.81	2948.7
1299.61	2344.39	3352.96
1080.78	2352.61	2844.23
1444.12	2759.1	3947.49
1299.31	2341.12	3652.55
1514.88	2239.66	3711.13
1224.9	2505.93	2769.66
1294.13	2348.92	4236.52
1169.71	1837.22	3426.25
853.481	1879.72	3345.27
1024.31	1757.03	3345.27
	1716.11	2828.4
	2647.27	2798.87
	2693.99	2120.77
	2218.74	2742.59
	2017.84	3726.06
	2307.97	3335.74
	2216.16	4147.14
	2793.7	2564.16
	2593.99	3809.72
	2807.58	3359.92
	2142.81	3482.92
		3211.39
		2938.39
		3189.86
		3687.01
		4771.88
		3188.21
		3189.63
		3188.14
		3094.74
		2814.52
		3338.75
		3332.22
		2667.94
		3556.93
		2891.65
		2879.99
