# Supplementary material for: MATCAP1 preferentially binds an expanded tubulin conformation to generate detyrosinated and ΔC2 α-tubulin
Source: EMBO J. 2026 Apr 13;45(12):4257–82. doi: 10.1038/s44318-026-00772-6 (PMC13269789; doi:10.1038/s44318-026-00772-6)
Supplement: Supplementary file 6 — Source data Fig. 5 [file 44318_2026_772_MOESM6_ESM.zip › source data_Figure 5/5E/README.txt]

MATCAP1 is shown in green, and microtubules are shown in magenta. 
A 244 × 116-pixel ROI was then selected to crop and generate magnified images.
