# Supplementary material for: MATCAP1 preferentially binds an expanded tubulin conformation to generate detyrosinated and ΔC2 α-tubulin
Source: EMBO J. 2026 Apr 13;45(12):4257–82. doi: 10.1038/s44318-026-00772-6 (PMC13269789; doi:10.1038/s44318-026-00772-6)
Supplement: Supplementary file 6 — Source data Fig. 5 [file 44318_2026_772_MOESM6_ESM.zip › source data_Figure 5/5B/MATCAP1 landing rate on GMPCPP- or GDP-MTs.xlsx]

## Sheet: Sheet1
Gly-GDP-Y-MTs	GMPCPP-Y-MTs
57.809	109.49
55.3825	125.447
64.4537	203.572
83.6937	207.684
72.6895	116.822
67.9694	116.822
46.4965	168.014
101.67	165.622
67.7933	145.503
47.1217	186.916
84.9618	164.926
88.6827	167.387
53.918	109.366
71.8907	160.483
64.0123	117.639
66.2822	150.739
79.5387	154.771
77.8816	130.131
87.4067	137.438
87.6168	124.611
104.737	173.427
72.7653	171.034
76.8148	109.237
79.5387	169.191
78.7014	111.26
51.9211	109.951
	133.511
	185.489
	158.879
	137.438
	159.386
	181.472
	190.731
	122.971
	145.503
	172.653
	213.618
