# Supplementary material for: MATCAP1 preferentially binds an expanded tubulin conformation to generate detyrosinated and ΔC2 α-tubulin
Source: EMBO J. 2026 Apr 13;45(12):4257–82. doi: 10.1038/s44318-026-00772-6 (PMC13269789; doi:10.1038/s44318-026-00772-6)
Supplement: Supplementary file 7 — Source data Fig. 6 [file 44318_2026_772_MOESM7_ESM.zip]

Archive with 40 entries (36 files):
- source data_Figure 6/
- __MACOSX/._source data_Figure 6
- source data_Figure 6/6B/
- __MACOSX/source data_Figure 6/._6B
- source data_Figure 6/6D/
- __MACOSX/source data_Figure 6/._6D
- source data_Figure 6/6C/
- __MACOSX/source data_Figure 6/._6C
- source data_Figure 6/6B/image_GMPCPP-MTs with MATCAP1, DMSO_merge.tif
- __MACOSX/source data_Figure 6/6B/._image_GMPCPP-MTs with MATCAP1, DMSO_merge.tif
- source data_Figure 6/6B/image_GDP-MTs with MATCAP1, Taxol_merge.tif
- __MACOSX/source data_Figure 6/6B/._image_GDP-MTs with MATCAP1, Taxol_merge.tif
- source data_Figure 6/6B/image_GDP-MTs with MATCAP1, DMSO_merge.tif
- __MACOSX/source data_Figure 6/6B/._image_GDP-MTs with MATCAP1, DMSO_merge.tif
- source data_Figure 6/6B/README.txt
- __MACOSX/source data_Figure 6/6B/._README.txt
- source data_Figure 6/6D/western_dY-a-tubulin,long exp_raw.tif
- __MACOSX/source data_Figure 6/6D/._western_dY-a-tubulin,long exp_raw.tif
- source data_Figure 6/6D/western_dY-a-tubulin,long exp_labeled.tif
- __MACOSX/source data_Figure 6/6D/._western_dY-a-tubulin,long exp_labeled.tif
- source data_Figure 6/6D/western_total a-tubulin_labeled.tif
- __MACOSX/source data_Figure 6/6D/._western_total a-tubulin_labeled.tif
- source data_Figure 6/6D/western_GAPDH_raw.tif
- __MACOSX/source data_Figure 6/6D/._western_GAPDH_raw.tif
- source data_Figure 6/6D/western_GAPDH_labeled.tif
- __MACOSX/source data_Figure 6/6D/._western_GAPDH_labeled.tif
- source data_Figure 6/6D/western_dY-a-tubulin,short exp_labeled.tif
- __MACOSX/source data_Figure 6/6D/._western_dY-a-tubulin,short exp_labeled.tif
- source data_Figure 6/6D/western_Y-a-tubulin_labeled.tif
- __MACOSX/source data_Figure 6/6D/._western_Y-a-tubulin_labeled.tif
- source data_Figure 6/6D/western_total a-tubulin_raw.tif
- __MACOSX/source data_Figure 6/6D/._western_total a-tubulin_raw.tif
- source data_Figure 6/6D/README.txt
- __MACOSX/source data_Figure 6/6D/._README.txt
- source data_Figure 6/6D/western_Y-a-tubulin_raw.tif
- __MACOSX/source data_Figure 6/6D/._western_Y-a-tubulin_raw.tif
- source data_Figure 6/6D/western_dY-a-tubulin,short exp_raw.tif
- __MACOSX/source data_Figure 6/6D/._western_dY-a-tubulin,short exp_raw.tif
- source data_Figure 6/6C/Fluor intensity of dY-Fab on GDP-, or GMPCPP-MTs with MATCAP1 treatment.xlsx
- __MACOSX/source data_Figure 6/6C/._Fluor intensity of dY-Fab on GDP-, or GMPCPP-MTs with MATCAP1 treatment.xlsx
