# Supplementary material for: MATCAP1 preferentially binds an expanded tubulin conformation to generate detyrosinated and ΔC2 α-tubulin
Source: EMBO J. 2026 Apr 13;45(12):4257–82. doi: 10.1038/s44318-026-00772-6 (PMC13269789; doi:10.1038/s44318-026-00772-6)
Supplement: Supplementary file 7 — Source data Fig. 6 [file 44318_2026_772_MOESM7_ESM.zip › source data_Figure 6/6B/README.txt]

∆Y-Fab labeling is shown in green, and microtubules are shown in magenta.
A 260 × 106-pixel ROI was then selected to crop and generate magnified images.
