# Supplementary material for: MATCAP1 preferentially binds an expanded tubulin conformation to generate detyrosinated and ΔC2 α-tubulin
Source: EMBO J. 2026 Apr 13;45(12):4257–82. doi: 10.1038/s44318-026-00772-6 (PMC13269789; doi:10.1038/s44318-026-00772-6)
Supplement: Supplementary file 7 — Source data Fig. 6 [file 44318_2026_772_MOESM7_ESM.zip › source data_Figure 6/6D/README.txt]

“Raw” files are the original multi-channel/RGB acquisition files.

Correlated "labeled" files contain single-channel inverted grayscale images. These files include molecular weight markers and boxes indicating the cropped areas used in the final figure panels.
