# Supplementary material for: MATCAP1 preferentially binds an expanded tubulin conformation to generate detyrosinated and ΔC2 α-tubulin
Source: EMBO J. 2026 Apr 13;45(12):4257–82. doi: 10.1038/s44318-026-00772-6 (PMC13269789; doi:10.1038/s44318-026-00772-6)
Supplement: Supplementary file 7 — Source data Fig. 6 [file 44318_2026_772_MOESM7_ESM.zip › source data_Figure 6/6C/Fluor intensity of dY-Fab on GDP-, or GMPCPP-MTs with MATCAP1 treatment.xlsx]

## Sheet: Sheet1
GDP-Y-MTs + DMSO	GDP-Y-MTs + Taxol	GMPCPP-Y-MTs + DMSO
533.639	635.71	615.595
619.49	601.662	631.167
579.026	672.149	610.526
484.856	687.464	589.629
546.278	646.591	631.885
552.248	805.894	616.524
589.507	836.124	673.067
434.667	721.665	572.545
475.655	800.525	552.434
584.443	573.49	603.374
626.366	587.868	673.124
471.205	708.426	576.512
611.333	621.179	542.701
469.741	777.8	617.136
344.123	632.456	966.775
324.163	694.319	634.28
345.402	633.025	550.497
275.183	655.296	805.294
419.526	470.637	619.815
428.955	560.728	591.53
346.296	532.066	853.579
659.333	528.667	546.813
549.539	564.317	659.761
427.723	657.076	568.319
369.314	563.014	576.847
372.364	524.893	607.774
472.191	558.476	665.93
415.325	486.273	734.604
414.257	561.573	680.728
476.055	581.192	666.884
274.494	527.471	541.715
337.059	493.527	507.033
281.023	812.492	677.994
338.993	727.678	489.017
340.551	662.469	525.555
283.702	476.19	527.759
259.452	468.037	545.657
263.84	666.366	581.214
499.727	532.772	596.928
389.649	449.033	590.786
452.127	473.35	475.493
405.615	416.606	552.296
386.675	475.425	636.091
361.168	497.651	635.689
339.621	597.913	636.433
362.194	540.276	476.168
406.238	612.56	602.531
324.607	589.824	771.08
333.507	522.347	638.415
294.72	516.944	627.895
298.407	527.743	587.039
381.856	551.436	929.121
417.88	601.197	839.729
370.89	416.618	674.461
303.072	564.437	566.557
269.22	465.827	546
336.79	434.968	520.441
303.886	560.059	539.468
306.198	440.049	716.987
273.489	483.969	488.407
386.124	715.344	505.026
	596.12	553.693
		569.19
		530.672
		527.574
